# Supplementary material for: Population epigenetic divergence exceeds genetic divergence in the Eastern oyster Crassostrea virginica in the Northern Gulf of Mexico
Source: Evol Appl. 2020 Jan 7;13(5):945–59. doi: 10.1111/eva.12912 (PMC7232765; doi:10.1111/eva.12912)
Supplement: Supplementary file 2 [file EVA-13-945-s002.xlsx]

## Sheet: Pop
Position	Pops.ID	Pops.Chromosome	Pops.Start	Pops.End	Pops.protein_id	Pops.Orientation	Pops.Distance	Pops.score.qvalue	Pops.score.pvalue	Pops.score.meth.diff	Pops.gene.product	Pops.GO.SLIM	Pops.Enzyme.Code	Pops.Enzyme.Name
NC_035780.1_11179600_11179700	gene675	NC_035780.1	11179601	11179700	LOC111102384	overlapping	0	9.13671e-08	8.39215e-07	20.549	ethanolamine kinase 1-like		NA	NA
NC_035780.1_13062100_13062200	gene793	NC_035780.1	13062101	13062200	LOC111119417	overlapping	0	0.000581978	0.00216026	-15.8294	COMM domain-containing protein 9-like isoform X1		NA	NA
NC_035780.1_13062200_13062300	gene793	NC_035780.1	13062201	13062300	LOC111119417	overlapping	0	0.000727218	0.0026174	-15.6619	COMM domain-containing protein 9-like isoform X1		NA	NA
NC_035780.1_13466000_13466100	gene821	NC_035780.1	13466001	13466100	LOC111128868	overlapping	0	1.49823e-09	2.00544e-08	15.5983	myc box-dependent-interacting protein 1-like	GO:0003674; GO:0005737	NA	NA
NC_035780.1_24163800_24163900	gene1457	NC_035780.1	24163801	24163900	LOC111130574	overlapping	0	5.27177e-17	2.17077e-15	20.309	Uncharacterized PPE family protein PPE24	NA	NA	NA
NC_035780.1_26198100_26198200	gene1593	NC_035780.1	26198101	26198200	LOC111103869	overlapping	0	8.59032e-11	1.41012e-09	25.6889	rho GTPase-activating protein 190-like isoform X1	GO:0003924;GO:0007165;GO:0043167	EC:3.6.1.15	Nucleoside-triphosphate phosphatase
NC_035780.1_27371800_27371900	gene1671	NC_035780.1	27371801	27371900	LOC111135947	overlapping	0	1.29465e-05	7.40943e-05	16.6223	transient receptor potential cation channel subfamily M member 1-like isoform X1	GO:0003674	NA	NA
NC_035780.1_33080400_33080500	gene2033	NC_035780.1	33080401	33080500	LOC111107006	upstream	24691	1.47309e-07	1.27587e-06	-27.5529	uncharacterized protein LOC111107006		NA	NA
NC_035780.1_33185400_33185500	gene2037	NC_035780.1	33185401	33185500	LOC111125905	overlapping	0	4.18022e-09	5.07782e-08	18.6354	kinesin-like protein KIF13B isoform X1	GO:0005856;GO:0008092;GO:0030705;GO:0032991;GO:0043167	EC:3.6.1.15	Nucleoside-triphosphate phosphatase
NC_035780.1_33851900_33852000	gene2074	NC_035780.1	33851901	33852000	LOC111135430	overlapping	0	1.58069e-07	1.36177e-06	22.2488	uncharacterized protein LOC111135430	GO:0016491	NA	NA
NC_035780.1_37769800_37769900	gene2300	NC_035780.1	37769801	37769900	LOC111104480	overlapping	0	1.09682e-06	8.00205e-06	-23.3628	nuclear receptor ROR-beta-like	GO:0003677; GO:0003700; GO:0005634; GO:0009058; GO:0032991; GO:0034641; GO:0043167	NA	NA
NC_035780.1_37781200_37781300	gene2301	NC_035780.1	37781201	37781300	LOC111137153	overlapping	0	3.31718e-07	2.67739e-06	21.1916	retinoic acid receptor alpha-like	GO:0003677; GO:0003700; GO:0005634; GO:0007165; GO:0009058; GO:0032991; GO:0034641; GO:0043167	NA	NA
NC_035780.1_40744900_40745000	gene2466	NC_035780.1	40744901	40745000	LOC111127723	overlapping	0	2.25478e-05	0.000122685	15.8979	patatin-like phospholipase domain-containing protein 2	GO:0003674; GO:0006629; GO:0009056	NA	NA
NC_035780.1_40887300_40887400	gene2467	NC_035780.1	40887301	40887400	LOC111134031	overlapping	0	9.51547e-14	2.55441e-12	-18.2999	RUN domain-containing protein 1-like isoform X1		NA	NA
NC_035780.1_41036100_41036200	gene2473	NC_035780.1	41036101	41036200	LOC111108692	overlapping	0	2.19312e-06	1.47593e-05	-19.7628	serine/arginine-rich splicing factor 7-like isoform X1	GO:0043167	NA	NA
NC_035780.1_41510500_41510600	gene2481	NC_035780.1	41510501	41510600	LOC111108664	overlapping	0	1.32307e-12	2.84455e-11	20.6937	transcription factor TFIIIB component B\'\' homolog	GO:0003677; GO:0005634; GO:0009058; GO:0032991; GO:0034641	NA	NA
NC_035780.1_42020700_42020800	gene2498	NC_035780.1	42020701	42020800	LOC111136014	overlapping	0	4.34333e-09	5.26281e-08	-15.7524	stromal cell-derived factor 2-like	GO:0005575	NA	NA
NC_035780.1_43267500_43267600	gene2560	NC_035780.1	43267501	43267600	LOC111110298	overlapping	0	1.73611e-07	1.48514e-06	-18.6101	dnaJ homolog subfamily C member 5-like		NA	NA
NC_035780.1_46993100_46993200	gene2781	NC_035780.1	46993101	46993200	LOC111135186	downstream	29907	1.11992e-09	1.5309e-08	18.3042	beta-1,3-galactosyltransferase brn-like	GO:0005575; GO:0006464; GO:0009058; GO:0016757	NA	NA
NC_035780.1_46993400_46993500	gene2781	NC_035780.1	46993401	46993500	LOC111135186	downstream	30207	4.98881e-08	4.897e-07	-21.2148	beta-1,3-galactosyltransferase brn-like	GO:0005575; GO:0006464; GO:0009058; GO:0016757	NA	NA
NC_035780.1_47088700_47088800	gene2783	NC_035780.1	47088701	47088800	LOC111100559	overlapping	0	7.80113e-08	7.27543e-07	-20.8268	uncharacterized protein LOC111100559	GO:0003674	NA	NA
NC_035780.1_54097900_54098000	gene3182	NC_035780.1	54097901	54098000	LOC111108068	overlapping	0	0.000148175	0.000664178	17.9307	LOW QUALITY PROTEIN: MAP kinase-activating death domain protein-like		NA	NA
NC_035780.1_56152900_56153000	gene3337	NC_035780.1	56152901	56153000	LOC111134474	overlapping	0	3.49631e-11	6.2001e-10	28.3612	elongation of very long chain fatty acids protein 4-like isoform X1	GO:0005575	NA	NA
NC_035780.1_57637500_57637600	gene3442	NC_035780.1	57637501	57637600	LOC111125464	overlapping	0	2.13922e-26	2.25962e-24	-21.9097	homeobox protein Dlx6a-like	GO:0003677; GO:0009058; GO:0034641	NA	NA
NC_035780.1_57815400_57815500	gene3452	NC_035780.1	57815401	57815500	LOC111108216	overlapping	0	9.53273e-07	7.03931e-06	15.5649	LOW QUALITY PROTEIN: zinc finger E-box-binding homeobox 2-like	GO:0003677	NA	NA
NC_035780.1_6115600_6115700	gene332	NC_035780.1	6115601	6115700	LOC111127416	overlapping	0	1.96931e-20	1.19609e-18	27.2254	myotubularin-related protein 9-like		NA	NA
NC_035780.1_6250900_6251000	gene343	NC_035780.1	6250901	6251000	LOC111137796	upstream	8624	4.85177e-10	7.05818e-09	19.0037	myelin expression factor 2-like	GO:0003674	NA	NA
NC_035780.1_62596900_62597000	gene3739	NC_035780.1	62596901	62597000	LOC111129798	overlapping	0	2.19785e-08	2.31304e-07	-20.4073	ubiquitin carboxyl-terminal hydrolase MINDY-2-like	GO:0006464;GO:0008233	EC:3.4.19.12	Ubiquitinyl hydrolase 1
NC_035780.1_63279800_63279900	gene3802	NC_035780.1	63279801	63279900	LOC111122411	overlapping	0	1.48261e-13	3.85233e-12	32.9106	26S proteasome non-ATPase regulatory subunit 9-like	GO:0003674; GO:0065003	NA	NA
NC_035780.1_7568600_7568700	gene434	NC_035780.1	7568601	7568700	LOC111127104	upstream	3185	9.68072e-31	1.34394e-28	-19.6218	LOW QUALITY PROTEIN: dihydropyrimidinase-like	GO:0005737; GO:0008150; GO:0016810	NA	NA
NC_035780.1_7964900_7965000	gene449	NC_035780.1	7964901	7965000	LOC111109848	overlapping	0	5.27651e-10	7.58523e-09	15.1858	low molecular weight phosphotyrosine protein phosphatase 1-like	GO:0005737;GO:0006464;GO:0006520;GO:0016791;GO:0034641	EC:3.1.3.16; EC:3.1.3.48; EC:3.1.3.2	Protein-serine/threonine phosphatase; Protein-tyrosine-phosphatase; Acid phosphatase
NC_035780.1_8923600_8923700	gene527	NC_035780.1	8923601	8923700	LOC111126874	overlapping	0	1.27235e-27	1.40506e-25	-28.9024	uncharacterized protein LOC111126874	GO:0003674	NA	NA
NC_035780.1_984400_984500	gene66	NC_035780.1	984401	984500	LOC111137104	overlapping	0	1.36276e-05	7.76262e-05	-18.8855	SWI/SNF complex subunit SMARCC2-like	GO:0000228; GO:0003677; GO:0032991; GO:0051276	NA	NA
NC_035780.1_9996100_9996200	gene603	NC_035780.1	9996101	9996200	LOC111118239	upstream	53	5.0527e-07	3.92809e-06	16.3316	myelin regulatory factor-like isoform X1	GO:0003677; GO:0003700; GO:0005622; GO:0009058; GO:0032991; GO:0034641	NA	NA
NC_035781.1_10923700_10923800	gene4676	NC_035781.1	10923701	10923800	LOC111120121	overlapping	0	0.000160675	0.00070588	16.702	BAI1-associated protein 3-like isoform X1		NA	NA
NC_035781.1_13197400_13197500	gene4848	NC_035781.1	13197401	13197500	LOC111119088	overlapping	0	2.41823e-06	1.61623e-05	-17.5912	probable flavin-containing monoamine oxidase A isoform X1	GO:0016491	NA	NA
NC_035781.1_16655800_16655900	gene5130	NC_035781.1	16655801	16655900	LOC111119134	overlapping	0	1.4986e-20	9.33531e-19	-27.1786	LOW QUALITY PROTEIN: uncharacterized protein LOC111119134		NA	NA
NC_035781.1_16979600_16979700	gene5144	NC_035781.1	16979601	16979700	LOC111122184	overlapping	0	8.81082e-38	2.85407e-35	47.2976	transient receptor potential cation channel subfamily M member 2-like isoform X2	GO:0005575; GO:0022857	NA	NA
NC_035781.1_20161600_20161700	gene5344	NC_035781.1	20161601	20161700	LOC111119172	downstream	342	4.78357e-17	1.98657e-15	29.7484	LOW QUALITY PROTEIN: sodium/hydrogen exchanger 9B2-like	GO:0005575; GO:0022857; GO:0042592	NA	NA
NC_035781.1_20485000_20485100	gene5365	NC_035781.1	20485001	20485100	LOC111120164	overlapping	0	7.58443e-06	4.5779e-05	-15.4607	multidrug resistance-associated protein 1-like	GO:0005886;GO:0016887;GO:0022857;GO:0043167	EC:3.6.1.3; EC:3.6.1.15	Adenosinetriphosphatase; Nucleoside-triphosphate phosphatase
NC_035781.1_21013300_21013400	gene5392	NC_035781.1	21013301	21013400	LOC111120618	upstream	3742	1.62788e-20	1.00123e-18	15.2253	F-box only protein 4-like isoform X1	GO:0003674; GO:0009056	NA	NA
NC_035781.1_23508400_23508500	gene5491	NC_035781.1	23508401	23508500	LOC111118381	overlapping	0	1.44346e-08	1.55858e-07	-18.0667	deoxyhypusine hydroxylase-like	GO:0006464;GO:0009058;GO:0016491;GO:0051604	EC:1.14.99.29	Deoxyhypusine monooxygenase
NC_035781.1_25086800_25086900	gene5599	NC_035781.1	25086801	25086900	LOC111120906	upstream	623	1.27139e-05	7.30207e-05	19.6023	regulatory-associated protein of mTOR-like isoform X1	GO:0003674; GO:0005622; GO:0007165; GO:0032991	NA	NA
NC_035781.1_31037100_31037200	gene6010	NC_035781.1	31037101	31037200	LOC111119650	overlapping	0	6.57115e-10	9.30864e-09	19.275	casein kinase I-like isoform X1	GO:0006464; GO:0016301; GO:0043167	NA	NA
NC_035781.1_31165300_31165400	gene6021	NC_035781.1	31165301	31165400	LOC111122418	overlapping	0	6.77418e-07	5.11105e-06	-21.8279	uncharacterized protein LOC111122418		NA	NA
NC_035781.1_31601800_31601900	gene6045	NC_035781.1	31601801	31601900	LOC111119562	overlapping	0	0.00159844	0.00510294	-16.1853	EF-hand calcium-binding domain-containing protein 7-like isoform X1	GO:0043167	NA	NA
NC_035781.1_32237100_32237200	gene6084	NC_035781.1	32237101	32237200	LOC111117923	downstream	10554	6.225e-06	3.83841e-05	15.2299	uncharacterize lncRNA	NA	NA	NA
NC_035781.1_33303300_33303400	gene6151	NC_035781.1	33303301	33303400	LOC111119059	upstream	923	3.39717e-07	2.73287e-06	18.2328	60S ribosomal protein L34-like	GO:0003735; GO:0005840; GO:0006412; GO:0042254	NA	NA
NC_035781.1_33404700_33404800	gene6159	NC_035781.1	33404701	33404800	LOC111120863	overlapping	0	1.25773e-13	3.30334e-12	28.0482	LOW QUALITY PROTEIN: nucleolar RNA helicase 2-like	GO:0003723;GO:0004386;GO:0005634;GO:0043167	EC:3.6.1.15	Nucleoside-triphosphate phosphatase
NC_035781.1_34658500_34658600	gene6242	NC_035781.1	34658501	34658600	LOC111120044	overlapping	0	1.78858e-15	5.95242e-14	-20.8644	phospholipase B-like 1		NA	NA
NC_035781.1_39204600_39204700	gene6511	NC_035781.1	39204601	39204700	LOC111120568	overlapping	0	6.44878e-11	1.09253e-09	-19.9483	phosphatidylinositol-glycan-specific phospholipase D-like	GO:0003674;GO:0005576;GO:0006629;GO:0009056	EC:3.1.4.4; EC:3.1.4.50	Phospholipase D; Glycosylphosphatidylinositol phospholipase D
NC_035781.1_43662100_43662200	gene6825	NC_035781.1	43662101	43662200	LOC111120327	upstream	11413	3.72762e-20	2.10607e-18	-22.9323	LOW QUALITY PROTEIN: uncharacterized protein LOC111120327		NA	NA
NC_035781.1_49923800_49923900	gene7289	NC_035781.1	49923801	49923900	LOC111121892	overlapping	0	1.52794e-09	2.03959e-08	-19.4032	UPF0728 protein-like		NA	NA
NC_035781.1_51566700_51566800	gene7412	NC_035781.1	51566701	51566800	LOC111120384	overlapping	0	3.43648e-06	2.22931e-05	-20.2456	LOW QUALITY PROTEIN: uncharacterized protein LOC111120384	GO:0003700; GO:0005622; GO:0009058; GO:0032991; GO:0034641; GO:0043167	NA	NA
NC_035781.1_54553500_54553600	gene7603	NC_035781.1	54553501	54553600	LOC111121875	overlapping	0	5.29885e-29	6.43666e-27	-25.239	uncharacterized protein LOC111121875 isoform X1		NA	NA
NC_035781.1_5486000_5486100	gene4331	NC_035781.1	5486001	5486100	LOC111122286	overlapping	0	3.67784e-06	2.36289e-05	-19.154	uncharacterized protein LOC111122286		NA	NA
NC_035781.1_7380200_7380300	gene4431	NC_035781.1	7380201	7380300	LOC111121124	upstream	1096	1.58756e-06	1.1099e-05	-18.0457	uncharacterized protein LOC111121124		NA	NA
NC_035781.1_7446600_7446700	gene4436	NC_035781.1	7446601	7446700	LOC111121296	overlapping	0	4.71233e-12	9.50075e-11	26.4219	uncharacterized protein LOC111121296 isoform X1	GO:0003677; GO:0003700; GO:0005634; GO:0007165; GO:0009058; GO:0032991; GO:0034641; GO:0043167	NA	NA
NC_035781.1_912000_912100	gene4006	NC_035781.1	912001	912100	LOC111118497	overlapping	0	2.12081e-12	4.49992e-11	19.761	cAMP-dependent protein kinase catalytic subunit isoform X1	GO:0006464;GO:0006520;GO:0016301;GO:0043167	EC:2.7.11	Transferring phosphorus-containing groups
NC_035782.1_14241900_14242000	gene8799	NC_035782.1	14241901	14242000	LOC111125916	overlapping	0	5.60573e-22	4.32345e-20	-28.4738	uncharacterized protein LOC111125916 isoform X1	GO:0043167	NA	NA
NC_035782.1_14242000_14242100	gene8799	NC_035782.1	14242001	14242100	LOC111125916	overlapping	0	1.39165e-15	4.79567e-14	-24.4455	uncharacterized protein LOC111125916 isoform X1	GO:0043167	NA	NA
NC_035782.1_14242100_14242200	gene8799	NC_035782.1	14242101	14242200	LOC111125916	overlapping	0	1.33665e-19	7.2974e-18	-21.5978	uncharacterized protein LOC111125916 isoform X1	GO:0043167	NA	NA
NC_035782.1_17823500_17823600	gene9024	NC_035782.1	17823501	17823600	LOC111127608	overlapping	0	1.00488e-15	3.53814e-14	-33.3531	neural proliferation differentiation and control protein 1-like	GO:0005575	NA	NA
NC_035782.1_22151600_22151700	gene9321	NC_035782.1	22151601	22151700	LOC111126255	upstream	975	0.000295435	0.00120024	17.5717	sodium- and chloride-dependent glycine transporter 2-like	GO:0005575; GO:0022857	NA	NA
NC_035782.1_33576000_33576100	gene10026	NC_035782.1	33576001	33576100	LOC111124587	overlapping	0	0.000236251	0.00099387	-15.1524	transcriptional protein SWT1-like isoform X1		NA	NA
NC_035782.1_33814300_33814400	gene10033	NC_035782.1	33814301	33814400	LOC111122494	overlapping	0	9.44892e-06	5.59214e-05	17.8661	uncharacterized protein LOC111122494		NA	NA
NC_035782.1_33847500_33847600	gene10033	NC_035782.1	33847501	33847600	LOC111122494	overlapping	0	1.0089e-05	5.942e-05	20.7508	uncharacterized protein LOC111122494		NA	NA
NC_035782.1_34106600_34106700	gene10035	NC_035782.1	34106601	34106700	LOC111123434	overlapping	0	2.3156e-08	2.42484e-07	16.4072	LOW QUALITY PROTEIN: dynein heavy chain 8, axonemal-like	GO:0005856;GO:0008150;GO:0032991;GO:0043167	EC:3.6.1.15	Nucleoside-triphosphate phosphatase
NC_035782.1_34163100_34163200	gene10035	NC_035782.1	34163101	34163200	LOC111123434	overlapping	0	0.00134511	0.00437761	16.5135	LOW QUALITY PROTEIN: dynein heavy chain 8, axonemal-like	GO:0005856;GO:0008150;GO:0032991;GO:0043167	EC:3.6.1.15	Nucleoside-triphosphate phosphatase
NC_035782.1_35174000_35174100	gene10058	NC_035782.1	35174001	35174100	LOC111123144	upstream	2181	5.16666e-08	5.04103e-07	19.087	ubiquitin-conjugating enzyme E2 E1 isoform X1		NA	NA
NC_035782.1_35409600_35409700	gene10067	NC_035782.1	35409601	35409700	LOC111125194	overlapping	0	0.0090998	0.0214532	-15.4881	guanylate kinase-like isoform X2	GO:0016301;GO:0034641;GO:0044281	EC:2.7.4.4; EC:2.7.4.8	Nucleoside-phosphate kinase; Guanylate kinase
NC_035782.1_35453000_35453100	gene10069	NC_035782.1	35453001	35453100	LOC111125192	overlapping	0	1.03573e-31	1.57266e-29	-17.5553	SUN domain-containing ossification factor-like		NA	NA
NC_035782.1_36268900_36269000	gene10109	NC_035782.1	36268901	36269000	LOC111124205	overlapping	0	1.25658e-07	1.10952e-06	-26.3758	histone acetyltransferase KAT6A-like		NA	NA
NC_035782.1_36831700_36831800	gene10143	NC_035782.1	36831701	36831800	LOC111127413	downstream	1803	1.44736e-10	2.29074e-09	16.682	archaemetzincin-2-like isoform X1	GO:0008233; GO:0043167	NA	NA
NC_035782.1_39008400_39008500	gene10290	NC_035782.1	39008401	39008500	LOC111122842	overlapping	0	1.31774e-05	7.51497e-05	-20.2035	arylsulfatase B-like	GO:0003674	NA	NA
NC_035782.1_40866300_40866400	gene10418	NC_035782.1	40866301	40866400	LOC111125018	overlapping	0	3.37328e-12	6.94512e-11	-18.6293	E3 ubiquitin-protein ligase MYCBP2-like isoform X1		NA	NA
NC_035782.1_46881400_46881500	gene10807	NC_035782.1	46881401	46881500	LOC111123568	overlapping	0	1.74279e-08	1.85703e-07	17.1629	uncharacterize lncRNA	NA	NA	NA
NC_035782.1_48670600_48670700	gene10886	NC_035782.1	48670601	48670700	LOC111126788	overlapping	0	4.52094e-18	2.17494e-16	18.0577	uncharacterized protein LOC111126788 isoform X1	GO:0003677; GO:0003700; GO:0005634; GO:0009058; GO:0032991; GO:0034641; GO:0043167	NA	NA
NC_035782.1_49965200_49965300	gene10973	NC_035782.1	49965201	49965300	LOC111125001	overlapping	0	4.0922e-10	6.00713e-09	21.1509	cilia- and flagella-associated protein 44-like isoform X1	GO:0003674	NA	NA
NC_035782.1_52261000_52261100	gene11132	NC_035782.1	52261001	52261100	LOC111124471	overlapping	0	0.000216798	0.00092	-15.3678	uncharacterized protein LOC111124471 isoform X1	GO:0008219;GO:0008233	EC:3.4.22	Acting on peptide bonds (peptidases)
NC_035782.1_52713200_52713300	gene11170	NC_035782.1	52713201	52713300	LOC111125956	overlapping	0	2.82104e-09	3.58826e-08	-15.9127	dynamin-1-like isoform X1	GO:0003924;GO:0016192;GO:0043167	EC:3.6.1.15	Nucleoside-triphosphate phosphatase
NC_035782.1_53802300_53802400	gene11240	NC_035782.1	53802301	53802400	LOC111125809	overlapping	0	1.01979e-11	1.92804e-10	19.9994	coiled-coil domain-containing protein 105-like isoform X1		NA	NA
NC_035782.1_54187300_54187400	gene11273	NC_035782.1	54187301	54187400	LOC111127495	upstream	180	4.2581e-06	2.71163e-05	16.5093	uncharacterized protein LOC111127495		NA	NA
NC_035782.1_56572500_56572600	gene11428	NC_035782.1	56572501	56572600	LOC111123955	overlapping	0	1.0973e-05	6.38524e-05	-22.6503	rho guanine nucleotide exchange factor 17-like isoform X1	GO:0007165; GO:0019899	NA	NA
NC_035782.1_58683600_58683700	gene11574	NC_035782.1	58683601	58683700	LOC111126968	upstream	780	2.75917e-14	8.07624e-13	-29.114	LOW QUALITY PROTEIN: spectrin alpha chain-like	GO:0043167	NA	NA
NC_035782.1_59572100_59572200	gene11630	NC_035782.1	59572101	59572200	LOC111124168	overlapping	0	3.45251e-06	2.23672e-05	17.4282	LOW QUALITY PROTEIN: protein turtle-like	GO:0003674	NA	NA
NC_035782.1_63121800_63121900	gene11881	NC_035782.1	63121801	63121900	LOC111126706	overlapping	0	6.23906e-16	2.24556e-14	20.5636	LOW QUALITY PROTEIN: suppressor APC domain-containing protein 2-like		NA	NA
NC_035782.1_63423700_63423800	gene11898	NC_035782.1	63423701	63423800	LOC111127223	overlapping	0	2.82226e-08	2.91148e-07	17.5562	fucose-1-phosphate guanylyltransferase-like isoform X1	GO:0003674	NA	NA
NC_035782.1_70279800_70279900	gene12375	NC_035782.1	70279801	70279900	LOC111124418	overlapping	0	8.26821e-09	9.49751e-08	-16.9954	neurobeachin-like protein 1	GO:0003674	NA	NA
NC_035782.1_72758900_72759000	gene12525	NC_035782.1	72758901	72759000	LOC111127309	overlapping	0	5.39324e-08	5.23059e-07	15.1108	DNA repair protein RAD50-like isoform X1	GO:0005634;GO:0006259;GO:0006950;GO:0016887;GO:0032991;GO:0042592;GO:0051276	EC:3.6.1.3; EC:3.6.1.15	Adenosinetriphosphatase; Nucleoside-triphosphate phosphatase
NC_035783.1_10423900_10424000	gene13462	NC_035783.1	10423901	10424000	LOC111128612	downstream	6918	7.30843e-05	0.000354048	17.923	uncharacterized protein LOC111128612		NA	NA
NC_035783.1_12436100_12436200	gene13605	NC_035783.1	12436101	12436200	LOC111129188	upstream	2517	0.000320642	0.00128334	16.2235	sprouty-related, EVH1 domain-containing protein 2-like isoform X1	GO:0005575; GO:0007165; GO:0048856	NA	NA
NC_035783.1_12484000_12484100	gene13606	NC_035783.1	12484001	12484100	LOC111130938	downstream	3947	1.27452e-07	1.11985e-06	21.5281	ALK tyrosine kinase receptor-like	GO:0005575;GO:0006464;GO:0007165;GO:0016301;GO:0030154;GO:0043167;GO:0048856	EC:2.7.10; EC:2.7.10.1; EC:2.7.11	Transferring phosphorus-containing groups; Receptor protein-tyrosine kinase; Transferring phosphorus-containing groups
NC_035783.1_15737400_15737500	gene13812	NC_035783.1	15737401	15737500	LOC111129055	overlapping	0	4.34392e-07	3.42304e-06	16.0308	inositol-trisphosphate 3-kinase B-like isoform X1	GO:0009058; GO:0016301; GO:0044281	NA	NA
NC_035783.1_16936700_16936800	gene13888	NC_035783.1	16936701	16936800	LOC111129950	upstream	494	5.18392e-05	0.000260747	-18.0354	SURP and G-patch domain-containing protein 1-like isoform X1	GO:0003723; GO:0034641	NA	NA
NC_035783.1_23620500_23620600	gene14323	NC_035783.1	23620501	23620600	LOC111129490	overlapping	0	2.69768e-07	2.23301e-06	-15.3621	focadhesin-like		NA	NA
NC_035783.1_25288200_25288300	gene14422	NC_035783.1	25288201	25288300	LOC111130343	overlapping	0	1.44315e-24	1.32305e-22	16.5751	cytoplasmic dynein 1 heavy chain 1-like isoform X1	GO:0005856;GO:0008150;GO:0032991;GO:0043167	EC:3.6.1.15	Nucleoside-triphosphate phosphatase
NC_035783.1_25851100_25851200	gene14454	NC_035783.1	25851101	25851200	LOC111130338	overlapping	0	1.2785e-07	1.12132e-06	-21.456	uncharacterized protein LOC111130338 isoform X1	GO:0003674	NA	NA
NC_035783.1_26213500_26213600	gene14485	NC_035783.1	26213501	26213600	LOC111130774	overlapping	0	3.6908e-08	3.69758e-07	-18.6092	ras GTPase-activating protein 1-like isoform X1	GO:0007165; GO:0030234	NA	NA
NC_035783.1_27022300_27022400	gene14514	NC_035783.1	27022301	27022400	LOC111128800	overlapping	0	1.15184e-07	1.02675e-06	17.6251	FERM domain-containing protein 5-like isoform X1	GO:0005856; GO:0008092	NA	NA
NC_035783.1_27842500_27842600	gene14562	NC_035783.1	27842501	27842600	LOC111128364	overlapping	0	0.000103734	0.000483219	-18.125	LOW QUALITY PROTEIN: kinesin-like protein KIF26B	GO:0005856;GO:0008092;GO:0008150;GO:0032991;GO:0043167	EC:3.6.1.15	Nucleoside-triphosphate phosphatase
NC_035783.1_31908500_31908600	gene14866	NC_035783.1	31908501	31908600	LOC111128529	overlapping	0	1.07281e-08	1.19832e-07	-19.5833	ryanodine receptor-like	GO:0005219; GO:0005509; GO:0005515; GO:0005622; GO:0006874; GO:0016021; GO:0070588	NA	NA
NC_035783.1_32358700_32358800	gene14902	NC_035783.1	32358701	32358800	LOC111129295	overlapping	0	8.25119e-23	6.68196e-21	46.3683	LOW QUALITY PROTEIN: E3 SUMO-protein ligase PIAS2-like	GO:0043167	NA	NA
NC_035783.1_34770100_34770200	gene15054	NC_035783.1	34770101	34770200	LOC111128758	overlapping	0	1.32501e-08	1.45002e-07	15.1956	AT-rich interactive domain-containing protein 4B-like	GO:0003677	NA	NA
NC_035783.1_40261600_40261700	gene15492	NC_035783.1	40261601	40261700	LOC111130506	overlapping	0	1.21057e-09	1.63846e-08	-15.8102	protein arginine methyltransferase NDUFAF7, mitochondrial-like isoform X1		NA	NA
NC_035783.1_42351500_42351600	gene15623	NC_035783.1	42351501	42351600	LOC111127842	downstream	5767	6.89818e-22	5.23713e-20	-21.5628	uncharacterized protein LOC111127842		NA	NA
NC_035783.1_43648300_43648400	gene15700	NC_035783.1	43648301	43648400	LOC111128697	downstream	9866	2.05022e-24	1.81124e-22	-36.5256	major facilitator superfamily domain-containing protein 3-like	GO:0005575; GO:0055085	NA	NA
NC_035783.1_43648400_43648500	gene15700	NC_035783.1	43648401	43648500	LOC111128697	downstream	9766	3.7973e-10	5.60812e-09	-31.3116	major facilitator superfamily domain-containing protein 3-like	GO:0005575; GO:0055085	NA	NA
NC_035783.1_44281600_44281700	gene15751	NC_035783.1	44281601	44281700	LOC111129997	overlapping	0	9.65571e-13	2.13757e-11	-26.381	LOW QUALITY PROTEIN: ras guanyl-releasing protein 3-like	GO:0005622; GO:0007165; GO:0019899; GO:0043167	NA	NA
NC_035783.1_44852200_44852300	gene15784	NC_035783.1	44852201	44852300	LOC111128653	overlapping	0	6.43946e-26	6.65718e-24	17.8623	uncharacterize lncRNA	NA	NA	NA
NC_035783.1_45564600_45564700	gene15828	NC_035783.1	45564601	45564700	LOC111130346	upstream	1481	5.74012e-13	1.32813e-11	-16.418	DNA polymerase delta subunit 2-like	GO:0003677;GO:0005622;GO:0009058;GO:0016779;GO:0032991	EC:2.7.7.7	DNA-directed DNA polymerase
NC_035783.1_46017500_46017600	gene15843	NC_035783.1	46017501	46017600	LOC111127729	overlapping	0	5.64346e-05	0.000280666	19.5101	condensin complex subunit 1-like isoform X1	GO:0005634; GO:0007059; GO:0051276; GO:0140014	NA	NA
NC_035783.1_46028800_46028900	gene15843	NC_035783.1	46028801	46028900	LOC111127729	overlapping	0	5.96174e-07	4.56182e-06	18.0882	condensin complex subunit 1-like isoform X1	GO:0005634; GO:0007059; GO:0051276; GO:0140014	NA	NA
NC_035783.1_46112900_46113000	gene15843	NC_035783.1	46112901	46113000	LOC111127729	overlapping	0	1.13666e-06	8.23092e-06	-16.3265	condensin complex subunit 1-like isoform X1	GO:0005634; GO:0007059; GO:0051276; GO:0140014	NA	NA
NC_035783.1_46171200_46171300	gene15846	NC_035783.1	46171201	46171300	LOC111131252	upstream	5108	7.63318e-14	2.10732e-12	24.2524	uncharacterize lncRNA	NA	NA	NA
NC_035783.1_47192100_47192200	gene15898	NC_035783.1	47192101	47192200	LOC111130550	overlapping	0	2.53598e-05	0.000136306	17.8438	MIP18 family protein FAM96A-like	GO:0051604	NA	NA
NC_035783.1_47192300_47192400	gene15898	NC_035783.1	47192301	47192400	LOC111130550	overlapping	0	2.68098e-06	1.77475e-05	17.4927	MIP18 family protein FAM96A-like	GO:0051604	NA	NA
NC_035783.1_47743000_47743100	gene15909	NC_035783.1	47743001	47743100	LOC111129483	overlapping	0	0.00022494	0.000950404	-16.4225	multiple C2 and transmembrane domain-containing protein 1-like isoform X2		NA	NA
NC_035783.1_47997500_47997600	gene15917	NC_035783.1	47997501	47997600	LOC111129908	overlapping	0	3.86189e-13	9.33561e-12	35.6421	LOW QUALITY PROTEIN: uncharacterized protein LOC111129908	GO:0007165; GO:0043167	NA	NA
NC_035783.1_49280200_49280300	gene15979	NC_035783.1	49280201	49280300	LOC111129330	overlapping	0	2.15273e-23	1.86784e-21	-15.5255	uncharacterized protein LOC111129330		NA	NA
NC_035783.1_49883300_49883400	gene16010	NC_035783.1	49883301	49883400	LOC111130138	upstream	416	9.03934e-17	3.66011e-15	-15.7778	LOW QUALITY PROTEIN: insulin-like peptide receptor	GO:0005575;GO:0006464;GO:0007165;GO:0016301;GO:0043167	EC:2.7.10; EC:2.7.10.1; EC:2.7.11	Transferring phosphorus-containing groups; Receptor protein-tyrosine kinase; Transferring phosphorus-containing groups
NC_035783.1_51423900_51424000	gene16115	NC_035783.1	51423901	51424000	LOC111131630	overlapping	0	9.34424e-14	2.52238e-12	21.9009	LOW QUALITY PROTEIN: zinc finger RNA-binding protein-like	GO:0043167	NA	NA
NC_035783.1_52801200_52801300	gene16198	NC_035783.1	52801201	52801300	LOC111130178	downstream	828	7.92527e-11	1.31877e-09	-26.2987	uncharacterized protein LOC111130178 isoform X1	GO:0003677; GO:0003700; GO:0005622; GO:0009058; GO:0032991; GO:0034641	NA	NA
NC_035783.1_52801300_52801400	gene16198	NC_035783.1	52801301	52801400	LOC111130178	downstream	928	1.0392e-09	1.43449e-08	-26.4556	uncharacterized protein LOC111130178 isoform X1	GO:0003677; GO:0003700; GO:0005622; GO:0009058; GO:0032991; GO:0034641	NA	NA
NC_035783.1_54110600_54110700	gene16296	NC_035783.1	54110601	54110700	LOC111131460	downstream	6022	1.64679e-09	2.18623e-08	27.8276	ankyrin repeat domain-containing protein 50-like	GO:0003674; GO:0007165	NA	NA
NC_035783.1_57328100_57328200	gene16504	NC_035783.1	57328101	57328200	LOC111128046	overlapping	0	4.9118e-09	5.89284e-08	-21.3668	uncharacterize lncRNA	NA	NA	NA
NC_035783.1_57350400_57350500	gene16508	NC_035783.1	57350401	57350500	LOC111129792	overlapping	0	6.74213e-07	5.09477e-06	20.6771	uncharacterized protein LOC111129792		NA	NA
NC_035783.1_59660600_59660700	gene16675	NC_035783.1	59660601	59660700	LOC111131190	overlapping	0	2.20406e-06	1.48123e-05	18.9505	polycystic kidney disease protein 1-like 2 isoform X1	GO:0005575; GO:0043167	NA	NA
NC_035784.1_13100700_13100800	gene17601	NC_035784.1	13100701	13100800	LOC111134431	overlapping	0	2.2853e-13	5.66535e-12	-28.1146	LOW QUALITY PROTEIN: anoctamin-7-like	GO:0003674; GO:0006810; GO:0007009	NA	NA
NC_035784.1_13912100_13912200	gene17666	NC_035784.1	13912101	13912200	LOC111137888	overlapping	0	1.30958e-05	7.47724e-05	15.2137	LOW QUALITY PROTEIN: WD repeat-containing protein 97-like	GO:0003674	NA	NA
NC_035784.1_16152800_16152900	gene17784	NC_035784.1	16152801	16152900	LOC111134375	overlapping	0	4.16921e-11	7.23493e-10	26.6129	polyadenylate-binding protein 2-B-like	GO:0003723; GO:0008150	NA	NA
NC_035784.1_16152900_16153000	gene17784	NC_035784.1	16152901	16153000	LOC111134375	overlapping	0	8.81188e-19	4.5549e-17	19.2936	polyadenylate-binding protein 2-B-like	GO:0003723; GO:0008150	NA	NA
NC_035784.1_16229200_16229300	gene17788	NC_035784.1	16229201	16229300	LOC111136960	overlapping	0	1.80506e-08	1.91498e-07	26.3306	atrial natriuretic peptide receptor 1-like isoform X3	GO:0006464; GO:0007165; GO:0009058; GO:0016301; GO:0016829; GO:0034641; GO:0043167; GO:0044281	NA	NA
NC_035784.1_22071900_22072000	gene18154	NC_035784.1	22071901	22072000	LOC111137415	overlapping	0	1.13254e-17	5.04856e-16	29.3736	LOW QUALITY PROTEIN: RNA polymerase II subunit A C-terminal domain phosphatase-like	GO:0005634;GO:0006464;GO:0009058;GO:0016791;GO:0032991;GO:0034641	EC:3.1.3.16	Protein-serine/threonine phosphatase
NC_035784.1_22795100_22795200	gene18198	NC_035784.1	22795101	22795200	LOC111133041	upstream	2159	9.58531e-11	1.55766e-09	-17.1601	mpv17-like protein	GO:0005575	NA	NA
NC_035784.1_22795200_22795300	gene18198	NC_035784.1	22795201	22795300	LOC111133041	upstream	2059	3.88814e-12	7.93786e-11	-18.7667	mpv17-like protein	GO:0005575	NA	NA
NC_035784.1_25498200_25498300	gene18375	NC_035784.1	25498201	25498300	LOC111135283	overlapping	0	4.54225e-14	1.29066e-12	-37.3918	LOW QUALITY PROTEIN: tRNA (cytosine(34)-C(5))-methyltransferase-like	GO:0006399; GO:0008168	NA	NA
NC_035784.1_27920400_27920500	gene18557	NC_035784.1	27920401	27920500	LOC111135312	overlapping	0	1.19182e-09	1.61758e-08	-18.2743	LOW QUALITY PROTEIN: GTPase Era, mitochondrial-like	GO:0043167	NA	NA
NC_035784.1_29779200_29779300	gene18696	NC_035784.1	29779201	29779300	LOC111133472	overlapping	0	9.85375e-11	1.59595e-09	17.2458	LOW QUALITY PROTEIN: tumor protein 63-like	GO:0003677; GO:0003700; GO:0005634; GO:0008219; GO:0009058; GO:0032991; GO:0034641; GO:0065003	NA	NA
NC_035784.1_30439900_30440000	gene18742	NC_035784.1	30439901	30440000	LOC111134898	overlapping	0	3.57394e-06	2.30311e-05	21.483	coiled-coil domain-containing protein 74A-like isoform X1		NA	NA
NC_035784.1_3085300_3085400	gene16896	NC_035784.1	3085301	3085400	LOC111132178	overlapping	0	2.92114e-06	1.92324e-05	15.9881	1-phosphatidylinositol 4,5-bisphosphate phosphodiesterase gamma-1-like isoform X1	GO:0003674;GO:0006629;GO:0007165;GO:0009056	EC:3.1.4.11; EC:3.1.4.3	Phosphoinositide phospholipase C; Phospholipase C
NC_035784.1_31106500_31106600	gene18792	NC_035784.1	31106501	31106600	LOC111135485	overlapping	0	4.43361e-13	1.04575e-11	17.6859	retinoblastoma-like protein 1 isoform X1	GO:0005634; GO:0007049; GO:0009058; GO:0032991; GO:0034641; GO:0051301	NA	NA
NC_035784.1_31605600_31605700	gene18823	NC_035784.1	31605601	31605700	LOC111135434	overlapping	0	3.01701e-07	2.46791e-06	-18.8926	retinoblastoma-like protein 1 isoform X1	GO:0005634; GO:0007049; GO:0009058; GO:0032991; GO:0034641; GO:0051301	NA	NA
NC_035784.1_32374300_32374400	gene18871	NC_035784.1	32374301	32374400	LOC111133437	overlapping	0	1.1858e-06	8.5612e-06	-17.6865	uncharacterized protein LOC111133437		NA	NA
NC_035784.1_32807800_32807900	gene18905	NC_035784.1	32807801	32807900	LOC111132968	overlapping	0	4.74536e-06	2.97513e-05	-15.7609	LOW QUALITY PROTEIN: uncharacterized protein LOC111132968		NA	NA
NC_035784.1_35091300_35091400	gene19071	NC_035784.1	35091301	35091400	LOC111138318	overlapping	0	0.000198766	0.000855166	15.2882	LOW QUALITY PROTEIN: regulation of nuclear pre-mRNA domain-containing protein 1B-like		NA	NA
NC_035784.1_38409100_38409200	gene19350	NC_035784.1	38409101	38409200	LOC111133992	overlapping	0	3.28572e-09	4.10412e-08	-20.4383	LOW QUALITY PROTEIN: ski oncogene-like	GO:0003674	NA	NA
NC_035784.1_38858800_38858900	gene19389	NC_035784.1	38858801	38858900	LOC111136353	overlapping	0	4.35491e-14	1.24471e-12	-23.9756	ketohexokinase-like	GO:0005975;GO:0016301;GO:0044281	EC:2.7.1.3	Ketohexokinase
NC_035784.1_39361300_39361400	gene19424	NC_035784.1	39361301	39361400	LOC111137741	overlapping	0	4.05824e-06	2.59115e-05	15.8842	ketohexokinase-like	GO:0005975;GO:0016301;GO:0044281	EC:2.7.1.3	Ketohexokinase
NC_035784.1_44031100_44031200	gene19790	NC_035784.1	44031101	44031200	LOC111135174	overlapping	0	6.63584e-08	6.27295e-07	-15.3654	chloride channel protein B-like isoform X1	GO:0005575; GO:0022857	NA	NA
NC_035784.1_44272200_44272300	gene19802	NC_035784.1	44272201	44272300	LOC111135812	upstream	23869	1.15977e-05	6.69268e-05	-18.5592	uncharacterize lncRNA	NA	NA	NA
NC_035784.1_44605300_44605400	gene19820	NC_035784.1	44605301	44605400	LOC111132411	upstream	1122	7.33545e-10	1.03311e-08	16.079	dual specificity protein phosphatase 22-like	GO:0006464;GO:0016791	EC:3.1.3.16	Protein-serine/threonine phosphatase
NC_035784.1_45491900_45492000	gene19862	NC_035784.1	45491901	45492000	LOC111138068	overlapping	0	1.45904e-10	2.30173e-09	-17.5845	glutathione synthetase-like	GO:0006790;GO:0009058;GO:0016874;GO:0034641;GO:0043167;GO:0051186	EC:6.3.2.3	Glutathione synthase
NC_035784.1_46146100_46146200	gene19894	NC_035784.1	46146101	46146200	LOC111134663	overlapping	0	5.02566e-08	4.92323e-07	16.2824	clathrin heavy chain 2-like	GO:0005198; GO:0005794; GO:0005886; GO:0016192; GO:0031410; GO:0032991	NA	NA
NC_035784.1_48074800_48074900	gene19976	NC_035784.1	48074801	48074900	LOC111136138	upstream	2324	1.79267e-07	1.52815e-06	17.5412	uncharacterize lncRNA	NA	NA	NA
NC_035784.1_50325300_50325400	gene20125	NC_035784.1	50325301	50325400	LOC111134513	overlapping	0	6.12834e-06	3.78361e-05	16.2365	uncharacterize lncRNA	NA	NA	NA
NC_035784.1_5214000_5214100	gene17052	NC_035784.1	5214001	5214100	LOC111136483	overlapping	0	0.00038818	0.00151863	16.8259	LOW QUALITY PROTEIN: apoptosis-inducing factor 3-like	GO:0016491; GO:0043167	NA	NA
NC_035784.1_52525200_52525300	gene20264	NC_035784.1	52525201	52525300	LOC111136086	upstream	8246	8.25337e-19	4.35895e-17	-16.5184	uncharacterized protein LOC111136086	GO:0003674	NA	NA
NC_035784.1_52542200_52542300	gene20265	NC_035784.1	52542201	52542300	LOC111133901	downstream	2150	9.10295e-06	5.42039e-05	-19.8632	E3 SUMO-protein ligase KIAA1586-like isoform X1		NA	NA
NC_035784.1_53023300_53023400	gene20297	NC_035784.1	53023301	53023400	LOC111138520	overlapping	0	8.04109e-11	1.33348e-09	16.5798	GDP-mannose 4,6 dehydratase-like isoform X1	GO:0005975;GO:0009058;GO:0016829;GO:0034641;GO:0044281	EC:4.2.1.47	GDP-mannose 4,6-dehydratase
NC_035784.1_59396300_59396400	gene20717	NC_035784.1	59396301	59396400	LOC111132502	upstream	250	1.06023e-34	2.23981e-32	25.2231	uncharacterized protein LOC111132502	GO:0043167	NA	NA
NC_035784.1_63188000_63188100	gene20953	NC_035784.1	63188001	63188100	LOC111134595	overlapping	0	3.68178e-10	5.47078e-09	23.0919	deleted in autism protein 1 homolog isoform X1		NA	NA
NC_035784.1_65562100_65562200	gene21112	NC_035784.1	65562101	65562200	LOC111134842	overlapping	0	6.48602e-10	9.24193e-09	21.6786	sodium leak channel non-selective protein-like isoform X1	GO:0005575; GO:0022857	NA	NA
NC_035784.1_65938800_65938900	gene21141	NC_035784.1	65938801	65938900	LOC111135350	overlapping	0	2.5019e-06	1.66756e-05	18.7914	phospholipid scramblase 1-like isoform X1		NA	NA
NC_035784.1_69272200_69272300	gene21348	NC_035784.1	69272201	69272300	LOC111134869	overlapping	0	1.05903e-12	2.32839e-11	19.0174	protein slit-like isoform X2	GO:0043167	NA	NA
NC_035784.1_69286900_69287000	gene21349	NC_035784.1	69286901	69287000	LOC111135587	overlapping	0	0.00209457	0.00638076	17.5291	phosphatidylinositide phosphatase SAC2-like	GO:0003674	NA	NA
NC_035784.1_69287000_69287100	gene21349	NC_035784.1	69287001	69287100	LOC111135587	overlapping	0	4.00026e-13	9.57483e-12	23.1316	phosphatidylinositide phosphatase SAC2-like	GO:0003674	NA	NA
NC_035784.1_70557600_70557700	gene21424	NC_035784.1	70557601	70557700	LOC111135189	overlapping	0	1.52038e-33	2.79089e-31	31.4789	uncharacterized protein LOC111135189 isoform X1	GO:0008150; GO:0043167	NA	NA
NC_035784.1_70557800_70557900	gene21424	NC_035784.1	70557801	70557900	LOC111135189	overlapping	0	3.42334e-25	3.39463e-23	33.0609	uncharacterized protein LOC111135189 isoform X1	GO:0008150; GO:0043167	NA	NA
NC_035784.1_71196500_71196600	gene21467	NC_035784.1	71196501	71196600	LOC111134038	overlapping	0	1.58287e-11	2.93551e-10	28.8392	uncharacterized protein LOC111134038 isoform X1		NA	NA
NC_035784.1_76908800_76908900	gene21813	NC_035784.1	76908801	76908900	LOC111135323	overlapping	0	2.19807e-13	5.47704e-12	-34.3205	uncharacterized protein LOC111135323 isoform X1	GO:0003674	NA	NA
NC_035784.1_77127700_77127800	gene21825	NC_035784.1	77127701	77127800	LOC111135327	overlapping	0	3.54602e-05	0.000186036	-16.1271	cAMP-dependent protein kinase catalytic subunit PRKX-like	GO:0006464;GO:0006520;GO:0016301;GO:0043167	EC:2.7.11	Transferring phosphorus-containing groups
NC_035784.1_7947100_7947200	gene17239	NC_035784.1	7947101	7947200	LOC111136858	overlapping	0	0.000564919	0.00210336	16.9084	activated CDC42 kinase 1-like isoform X1	GO:0006464;GO:0016301;GO:0043167	EC:2.7.10	Transferring phosphorus-containing groups
NC_035784.1_80920700_80920800	gene22030	NC_035784.1	80920701	80920800	LOC111135307	overlapping	0	3.03026e-11	5.41315e-10	-17.2301	cAMP-dependent protein kinase type II regulatory subunit-like isoform X1	GO:0005622; GO:0006464; GO:0030234; GO:0032991	NA	NA
NC_035784.1_8166900_8167000	gene17251	NC_035784.1	8166901	8167000	LOC111137020	overlapping	0	5.61682e-45	4.54861e-42	-29.6943	uncharacterized protein LOC111137020	GO:0016791	NA	NA
NC_035784.1_81720800_81720900	gene22087	NC_035784.1	81720801	81720900	LOC111134796	overlapping	0	8.51048e-05	0.000404219	-16.1239	LOW QUALITY PROTEIN: leucine zipper putative tumor suppressor 2 homolog		NA	NA
NC_035784.1_81731200_81731300	gene22087	NC_035784.1	81731201	81731300	LOC111134796	downstream	10360	3.68905e-06	2.36474e-05	18.0889	LOW QUALITY PROTEIN: leucine zipper putative tumor suppressor 2 homolog		NA	NA
NC_035784.1_85399200_85399300	gene22277	NC_035784.1	85399201	85399300	LOC111136521	overlapping	0	1.43366e-09	1.92965e-08	27.4948	trafficking protein particle complex subunit 1-like	GO:0005622; GO:0016192; GO:0032991	NA	NA
NC_035784.1_85963200_85963300	gene22301	NC_035784.1	85963201	85963300	LOC111136260	overlapping	0	5.29873e-09	6.29488e-08	22.42	protein PTCD3 homolog, mitochondrial-like isoform X1	GO:0005739; GO:0006412; GO:0019843	NA	NA
NC_035784.1_86838400_86838500	gene22325	NC_035784.1	86838401	86838500	LOC111132949	overlapping	0	1.26905e-07	1.11707e-06	-17.9208	transforming acidic coiled-coil-containing protein 3-like	GO:0000278; GO:0007010	NA	NA
NC_035784.1_88264400_88264500	gene22405	NC_035784.1	88264401	88264500	LOC111136987	overlapping	0	3.64086e-09	4.49e-08	24.2068	DNA-directed RNA polymerase II subunit RPB2	GO:0003677;GO:0005730;GO:0009058;GO:0016779;GO:0034641;GO:0044281	EC:2.7.7.6	DNA-directed RNA polymerase
NC_035784.1_89008900_89009000	gene22451	NC_035784.1	89008901	89009000	LOC111135152	overlapping	0	1.21207e-58	2.94467e-55	17.9459	transient receptor potential cation channel subfamily M member 7-like isoform X1	GO:0005575; GO:0022857	NA	NA
NC_035784.1_89009000_89009100	gene22451	NC_035784.1	89009001	89009100	LOC111135152	overlapping	0	2.75335e-32	4.31557e-30	27.3775	transient receptor potential cation channel subfamily M member 7-like isoform X1	GO:0005575; GO:0022857	NA	NA
NC_035784.1_90842700_90842800	gene22551	NC_035784.1	90842701	90842800	LOC111137471	overlapping	0	1.47856e-42	8.98025e-40	-20.1325	uncharacterized protein LOC111137471		NA	NA
NC_035784.1_94976700_94976800	gene22762	NC_035784.1	94976701	94976800	LOC111134737	overlapping	0	1.24189e-10	1.98495e-09	-20.5671	nuclear hormone receptor HR96-like isoform X1	GO:0003677; GO:0003700; GO:0005634; GO:0007165; GO:0009058; GO:0034641; GO:0043167	NA	NA
NC_035785.1_12607300_12607400	gene23606	NC_035785.1	12607301	12607400	LOC111099734	overlapping	0	4.8026e-35	1.16677e-32	-50.683	uncharacterized protein LOC111099734 isoform X1		NA	NA
NC_035785.1_12607400_12607500	gene23606	NC_035785.1	12607401	12607500	LOC111099734	overlapping	0	1.00941e-16	3.98752e-15	-34.221	uncharacterized protein LOC111099734 isoform X1		NA	NA
NC_035785.1_1465400_1465500	gene22991	NC_035785.1	1465401	1465500	LOC111101517	overlapping	0	2.48186e-11	4.49968e-10	-17.9695	uncharacterize lncRNA	NA	NA	NA
NC_035785.1_16610600_16610700	gene23789	NC_035785.1	16610601	16610700	LOC111101559	upstream	5607	2.58778e-10	3.97905e-09	-16.0434	uncharacterize lncRNA	NA	NA	NA
NC_035785.1_16610900_16611000	gene23789	NC_035785.1	16610901	16611000	LOC111101559	upstream	5307	9.62296e-27	1.03905e-24	-22.8339	uncharacterize lncRNA	NA	NA	NA
NC_035785.1_23166100_23166200	gene24127	NC_035785.1	23166101	23166200	LOC111100268	overlapping	0	6.63309e-36	1.89586e-33	22.6604	V-type proton ATPase subunit E-like	GO:0006091;GO:0016887;GO:0022857;GO:0032991	EC:3.6.1.3; EC:3.6.1.15	Adenosinetriphosphatase; Nucleoside-triphosphate phosphatase
NC_035785.1_23936600_23936700	gene24176	NC_035785.1	23936601	23936700	LOC111100869	overlapping	0	7.55861e-08	7.07641e-07	-16.1317	growth arrest-specific protein 2-like isoform X1	GO:0005856; GO:0008092; GO:0032991	NA	NA
NC_035785.1_24598400_24598500	gene24201	NC_035785.1	24598401	24598500	LOC111102050	overlapping	0	1.1412e-05	6.6012e-05	15.6752	uncharacterized protein LOC111102050		NA	NA
NC_035785.1_32043200_32043300	gene24526	NC_035785.1	32043201	32043300	LOC111101588	overlapping	0	2.84426e-09	3.60836e-08	22.3807	uncharacterized protein LOC111101588 isoform X1	GO:0005635; GO:0006913; GO:0032991; GO:0043167	NA	NA
NC_035785.1_32043300_32043400	gene24526	NC_035785.1	32043301	32043400	LOC111101588	overlapping	0	5.01099e-10	7.24642e-09	25.0967	uncharacterized protein LOC111101588 isoform X1	GO:0005635; GO:0006913; GO:0032991; GO:0043167	NA	NA
NC_035785.1_33777500_33777600	gene24643	NC_035785.1	33777501	33777600	LOC111100476	overlapping	0	9.41484e-30	1.23637e-27	-24.1582	uncharacterized protein LOC111100476 isoform X1		NA	NA
NC_035785.1_35041400_35041500	gene24707	NC_035785.1	35041401	35041500	LOC111100801	upstream	144	4.10254e-07	3.2625e-06	-21.891	fibronectin type 3 and ankyrin repeat domains 1 protein-like isoform X1	GO:0003674	NA	NA
NC_035785.1_35639800_35639900	gene24757	NC_035785.1	35639801	35639900	LOC111099524	downstream	882	3.40359e-13	8.32664e-12	-16.7584	nuclear pore complex protein Nup107-like	GO:0005198; GO:0005635; GO:0032991	NA	NA
NC_035785.1_35920600_35920700	gene24765	NC_035785.1	35920601	35920700	LOC111100861	overlapping	0	7.89214e-10	1.1083e-08	18.6633	nucleotide exchange factor SIL1-like isoform X1		NA	NA
NC_035785.1_36563600_36563700	gene24816	NC_035785.1	36563601	36563700	LOC111101287	upstream	1417	3.73048e-09	4.57729e-08	-31.308	ES1 protein homolog, mitochondrial-like		NA	NA
NC_035785.1_5807000_5807100	gene23245	NC_035785.1	5807001	5807100	LOC111101735	overlapping	0	0.000108048	0.000500949	-16.549	uncharacterize lncRNA	NA	NA	NA
NC_035785.1_5807100_5807200	gene23245	NC_035785.1	5807101	5807200	LOC111101735	overlapping	0	0.0002707	0.00110996	-15.1818	uncharacterize lncRNA	NA	NA	NA
NC_035786.1_17926400_17926500	gene26379	NC_035786.1	17926401	17926500	LOC111103875	overlapping	0	6.76768e-35	1.56588e-32	15.2402	uncharacterized protein LOC111103875	GO:0008233	NA	NA
NC_035786.1_2224300_2224400	gene25626	NC_035786.1	2224301	2224400	LOC111104589	downstream	8059	0.000393832	0.00153579	-15.08	uncharacterize lncRNA	NA	NA	NA
NC_035786.1_23303600_23303700	gene26642	NC_035786.1	23303601	23303700	LOC111103952	overlapping	0	1.55084e-33	2.79089e-31	19.9264	multiple epidermal growth factor-like domains protein 10 isoform X1		NA	NA
NC_035786.1_23303700_23303800	gene26642	NC_035786.1	23303701	23303800	LOC111103952	overlapping	0	6.04772e-12	1.18489e-10	25.0284	multiple epidermal growth factor-like domains protein 10 isoform X1		NA	NA
NC_035786.1_33310500_33310600	gene27229	NC_035786.1	33310501	33310600	LOC111102752	overlapping	0	2.78817e-13	6.87689e-12	-25.0182	uncharacterized protein LOC111102752	GO:0043167	NA	NA
NC_035786.1_34312000_34312100	gene27292	NC_035786.1	34312001	34312100	LOC111103513	overlapping	0	1.00538e-10	1.62295e-09	26.2297	cyclic AMP-responsive element-binding protein 3-like protein 1 isoform X1	GO:0003677; GO:0003700; GO:0005622; GO:0006950; GO:0007165; GO:0009058; GO:0032991; GO:0034641	NA	NA
NC_035786.1_4412100_4412200	gene25720	NC_035786.1	4412101	4412200	LOC111102397	downstream	8128	9.27427e-35	2.04831e-32	21.4722	uncharacterized protein LOC111102397 isoform X1		NA	NA
NC_035786.1_49921800_49921900	gene28153	NC_035786.1	49921801	49921900	LOC111103061	overlapping	0	5.06176e-16	1.84922e-14	20.5522	centrosomal protein of 85 kDa-like isoform X2		NA	NA
NC_035786.1_50891000_50891100	gene28210	NC_035786.1	50891001	50891100	LOC111103393	overlapping	0	2.44563e-15	8.02912e-14	-17.3682	inositol hexakisphosphate and diphosphoinositol-pentakisphosphate kinase 2-like isoform X1	GO:0016301	NA	NA
NC_035786.1_51144600_51144700	gene28227	NC_035786.1	51144601	51144700	LOC111105158	overlapping	0	6.8252e-06	4.15577e-05	-18.1317	uncharacterized protein LOC111105158	GO:0003924;GO:0043167	EC:3.6.1.15	Nucleoside-triphosphate phosphatase
NC_035786.1_51604300_51604400	gene28238	NC_035786.1	51604301	51604400	LOC111103227	upstream	27004	2.55084e-07	2.11869e-06	-15.7701	cartilage intermediate layer protein 1-like		NA	NA
NC_035786.1_51604400_51604500	gene28238	NC_035786.1	51604401	51604500	LOC111103227	upstream	26904	6.38833e-07	4.83494e-06	-16.2748	cartilage intermediate layer protein 1-like		NA	NA
NC_035786.1_52877400_52877500	gene28316	NC_035786.1	52877401	52877500	LOC111104082	overlapping	0	3.67237e-20	2.09926e-18	37.0862	uncharacterized protein LOC111104082 isoform X1		NA	NA
NC_035786.1_53637200_53637300	gene28363	NC_035786.1	53637201	53637300	LOC111105365	overlapping	0	4.29712e-14	1.23546e-12	18.7281	transmembrane protein 135-like isoform X1		NA	NA
NC_035786.1_55138200_55138300	gene28441	NC_035786.1	55138201	55138300	LOC111103995	overlapping	0	6.11944e-06	3.78293e-05	18.1876	uncharacterized protein LOC111103995	GO:0003674; GO:0006810	NA	NA
NC_035786.1_55258700_55258800	gene28446	NC_035786.1	55258701	55258800	LOC111104023	overlapping	0	5.75595e-12	1.13229e-10	22.5558	uncharacterized protein LOC111104023 isoform X1	GO:0006810; GO:0043167	NA	NA
NC_035786.1_5527800_5527900	gene25775	NC_035786.1	5527801	5527900	LOC111103911	overlapping	0	1.85001e-11	3.40493e-10	21.4856	LINE-1 retrotransposable element ORF2 protein (ORF2p) (Long interspersed element-1) (L1) (Retrovirus-related Pol polyprotein LINE-1) [Includes: Reverse transcriptase (EC 2.7.7.49); Endonuclease (EC 3.1.21.-)]	NA	NA	NA
NC_035786.1_55693700_55693800	gene28453	NC_035786.1	55693701	55693800	LOC111102965	upstream	59335	1.75955e-24	1.58324e-22	17.7931	uncharacterized protein LOC111102965		NA	NA
NC_035786.1_558300_558400	gene25575	NC_035786.1	558301	558400	LOC111103801	overlapping	0	1.57875e-06	1.10533e-05	-16.0315	cell division cycle 5-like protein	GO:0003677	NA	NA
NC_035786.1_57597300_57597400	gene28551	NC_035786.1	57597301	57597400	LOC111105212	overlapping	0	4.91308e-10	7.12603e-09	-24.8676	transcription activator MSS11-like		NA	NA
NC_035786.1_6214000_6214100	gene25823	NC_035786.1	6214001	6214100	LOC111104803	overlapping	0	5.87483e-13	1.34647e-11	-26.6601	polyphosphoinositide phosphatase-like isoform X1	GO:0003674	NA	NA
NC_035786.1_9749900_9750000	gene25985	NC_035786.1	9749901	9750000	LOC111102872	overlapping	0	2.53969e-21	1.76288e-19	-24.3689	uncharacterized protein LOC111102872 isoform X1		NA	NA
NC_035787.1_12555600_12555700	gene29286	NC_035787.1	12555601	12555700	LOC111110315	overlapping	0	3.10512e-43	2.15536e-40	-20.6427	ATP-binding cassette sub-family A member 3-like	GO:0005575;GO:0016887;GO:0022857;GO:0043167	EC:3.6.1.3; EC:3.6.1.15	Adenosinetriphosphatase; Nucleoside-triphosphate phosphatase
NC_035787.1_12868800_12868900	gene29309	NC_035787.1	12868801	12868900	LOC111107724	downstream	2255	6.02841e-39	2.09225e-36	-31.8769	LOW QUALITY PROTEIN: uncharacterized protein LOC111107724	GO:0003674; GO:0007165	NA	NA
NC_035787.1_23252600_23252700	gene29998	NC_035787.1	23252601	23252700	LOC111108890	overlapping	0	0.000414595	0.00160516	19.1526	uncharacterized protein LOC111108890		NA	NA
NC_035787.1_2786300_2786400	gene28730	NC_035787.1	2786301	2786400	LOC111106749	overlapping	0	2.99338e-18	1.51506e-16	-16.5877	uncharacterized protein LOC111106749 isoform X1	GO:0016757	EC:2.4.2.30	NAD(+) ADP-ribosyltransferase
NC_035787.1_35069700_35069800	gene30655	NC_035787.1	35069701	35069800	LOC111110476	overlapping	0	1.84926e-05	0.00010269	-18.6655	uncharacterized protein LOC111110476 isoform X1	GO:0043167	NA	NA
NC_035787.1_53929800_53929900	gene31772	NC_035787.1	53929801	53929900	LOC111107214	overlapping	0	8.50899e-11	1.40151e-09	22.8201	F-box only protein 7-like	GO:0003674	NA	NA
NC_035787.1_55933300_55933400	gene31913	NC_035787.1	55933301	55933400	LOC111106189	overlapping	0	3.46323e-07	2.78069e-06	-18.6234	histone deacetylase 6-like isoform X1		NA	NA
NC_035787.1_5672900_5673000	gene28856	NC_035787.1	5672901	5673000	LOC111107427	overlapping	0	1.12547e-12	2.46331e-11	27.7954	39S ribosomal protein L2, mitochondrial-like isoform X2	GO:0003735; GO:0005840; GO:0006412; GO:0042254	NA	NA
NC_035787.1_60297900_60298000	gene32161	NC_035787.1	60297901	60298000	LOC111108489	upstream	210	3.76328e-11	6.62516e-10	-21.3333	uncharacterized protein LOC111108489 isoform X1	GO:0005575; GO:0043167	NA	NA
NC_035787.1_60733000_60733100	gene32185	NC_035787.1	60733001	60733100	LOC111108439	overlapping	0	7.83278e-12	1.51027e-10	-17.679	plexin-B-like isoform X1	GO:0003674; GO:0007165	NA	NA
NC_035787.1_61902500_61902600	gene32235	NC_035787.1	61902501	61902600	LOC111108423	overlapping	0	3.67365e-09	4.51897e-08	-16.4399	dolichyl-diphosphooligosaccharide--protein glycosyltransferase subunit 1-like	GO:0005737;GO:0005783;GO:0006464;GO:0009058;GO:0016757;GO:0032991	EC:2.4.1.119	Glycosyltransferases
NC_035787.1_62714200_62714300	gene32282	NC_035787.1	62714201	62714300	LOC111108426	overlapping	0	2.42945e-05	0.000131413	18.075	dedicator of cytokinesis protein 3-like isoform X1	GO:0007165; GO:0019899	NA	NA
NC_035787.1_66336500_66336600	gene32527	NC_035787.1	66336501	66336600	LOC111105927	overlapping	0	9.79444e-17	3.90084e-15	15.0561	uncharacterized protein LOC111105927		NA	NA
NC_035787.1_71759100_71759200	gene32809	NC_035787.1	71759101	71759200	LOC111107860	overlapping	0	1.9611e-06	1.33831e-05	16.6159	uncharacterized protein LOC111107860		NA	NA
NC_035787.1_7247500_7247600	gene28941	NC_035787.1	7247501	7247600	LOC111106610	overlapping	0	8.95961e-05	0.00042307	17.3755	uncharacterized protein LOC111106610 isoform X1		NA	NA
NC_035787.1_73053100_73053200	gene32867	NC_035787.1	73053101	73053200	LOC111110145	downstream	815	9.06982e-11	1.47884e-09	-18.1708	uncharacterize lncRNA	NA	NA	NA
NC_035788.1_103009900_103010000	gene37904	NC_035788.1	103009901	103010000	LOC111113217	overlapping	0	2.61582e-10	3.98434e-09	15.3637	importin subunit beta-1-like isoform X1	GO:0006913; GO:0019899	NA	NA
NC_035788.1_1392700_1392800	gene33068	NC_035788.1	1392701	1392800	LOC111114842	overlapping	0	1.83631e-11	3.39257e-10	18.5771	SWI/SNF-related matrix-associated actin-dependent regulator of chromatin subfamily D member 1-like isoform X1	GO:0000228; GO:0003674; GO:0032991	NA	NA
NC_035788.1_21644700_21644800	gene34047	NC_035788.1	21644701	21644800	LOC111111365	overlapping	0	8.57064e-41	4.62711e-38	20.5526	uncharacterized protein LOC111111365 isoform X1		NA	NA
NC_035788.1_43279600_43279700	gene35087	NC_035788.1	43279601	43279700	LOC111114574	overlapping	0	1.08278e-29	1.38451e-27	16.0898	DNA repair protein complementing XP-A cells homolog	GO:0003677; GO:0005634; GO:0006259; GO:0006950	NA	NA
NC_035788.1_47163100_47163200	gene35240	NC_035788.1	47163101	47163200	LOC111113177	overlapping	0	5.3446e-13	1.24253e-11	-18.214	cell death abnormality protein 1-like isoform X3		NA	NA
NC_035788.1_51313200_51313300	gene35386	NC_035788.1	51313201	51313300	LOC111114629	overlapping	0	5.15895e-21	3.48151e-19	-25.2591	junction-mediating and -regulatory protein-like		NA	NA
NC_035788.1_55323300_55323400	gene35553	NC_035788.1	55323301	55323400	LOC111113092	overlapping	0	1.37086e-08	1.49348e-07	24.4701	coiled-coil domain-containing protein 89-like isoform X1		NA	NA
NC_035788.1_55326200_55326300	gene35553	NC_035788.1	55326201	55326300	LOC111113092	upstream	2328	8.89844e-14	2.41546e-12	23.0198	coiled-coil domain-containing protein 89-like isoform X1		NA	NA
NC_035788.1_55445600_55445700	gene35554	NC_035788.1	55445601	55445700	LOC111112653	overlapping	0	3.03218e-06	1.98355e-05	-22.0647	uncharacterized protein LOC111112653 isoform X1	GO:0003677;GO:0006259;GO:0008233	EC:3.4.22	Acting on peptide bonds (peptidases)
NC_035788.1_57282400_57282500	gene35653	NC_035788.1	57282401	57282500	LOC111115487	overlapping	0	7.05242e-18	3.23274e-16	16.6933	serine/threonine-protein kinase 16-like	GO:0006464; GO:0016301; GO:0043167	NA	NA
NC_035788.1_58904900_58905000	gene35747	NC_035788.1	58904901	58905000	LOC111111297	overlapping	0	5.51514e-11	9.43577e-10	16.1063	uncharacterized protein LOC111111297 isoform X1	GO:0006464; GO:0016301; GO:0043167	NA	NA
NC_035788.1_60778400_60778500	gene35836	NC_035788.1	60778401	60778500	LOC111112414	overlapping	0	1.20286e-11	2.24791e-10	-17.2482	glycylpeptide N-tetradecanoyltransferase 2-like	GO:0006464;GO:0009058;GO:0016746	EC:2.3.1.97	Glycylpeptide N-tetradecanoyltransferase
NC_035788.1_60778600_60778700	gene35836	NC_035788.1	60778601	60778700	LOC111112414	overlapping	0	3.91888e-15	1.27795e-13	-23.705	glycylpeptide N-tetradecanoyltransferase 2-like	GO:0006464;GO:0009058;GO:0016746	EC:2.3.1.97	Glycylpeptide N-tetradecanoyltransferase
NC_035788.1_60778800_60778900	gene35836	NC_035788.1	60778801	60778900	LOC111112414	overlapping	0	7.56916e-40	3.34344e-37	-16.5249	glycylpeptide N-tetradecanoyltransferase 2-like	GO:0006464;GO:0009058;GO:0016746	EC:2.3.1.97	Glycylpeptide N-tetradecanoyltransferase
NC_035788.1_64635500_64635600	gene36038	NC_035788.1	64635501	64635600	LOC111113136	overlapping	0	1.48121e-06	1.04457e-05	-16.7862	receptor-type tyrosine-protein phosphatase N2-like	GO:0006464;GO:0006520;GO:0016791	EC:3.1.3.16; EC:3.1.3.48	Protein-serine/threonine phosphatase; Protein-tyrosine-phosphatase
NC_035788.1_65684900_65685000	gene36094	NC_035788.1	65684901	65685000	LOC111113390	overlapping	0	1.12798e-09	1.53522e-08	-16.1073	polycystic kidney disease 1-related protein-like isoform X1	GO:0003674	NA	NA
NC_035788.1_67912000_67912100	gene36200	NC_035788.1	67912001	67912100	LOC111111296	overlapping	0	8.52022e-13	1.90779e-11	20.3625	dnaJ homolog subfamily C member 1-like	GO:0003677	NA	NA
NC_035788.1_77710000_77710100	gene36666	NC_035788.1	77710001	77710100	LOC111115147	overlapping	0	0.000242057	0.00101304	-17.1751	homologous-pairing protein 2 homolog	GO:0000003; GO:0006259; GO:0007049	NA	NA
NC_035788.1_77802400_77802500	gene36672	NC_035788.1	77802401	77802500	LOC111115127	overlapping	0	4.86107e-05	0.000246036	17.8587	uncharacterized protein LOC111115127		NA	NA
NC_035788.1_78762400_78762500	gene36713	NC_035788.1	78762401	78762500	LOC111110873	downstream	16301	3.61529e-08	3.62941e-07	-20.2811	opsin-VA-like	GO:0003674; GO:0005575; GO:0007165	NA	NA
NC_035788.1_80040500_80040600	gene36764	NC_035788.1	80040501	80040600	LOC111114183	downstream	854	2.78968e-59	1.35548e-55	-18.9735	tripartite motif-containing protein 3-like		NA	NA
NC_035788.1_92263300_92263400	gene37418	NC_035788.1	92263301	92263400	LOC111111125	downstream	5266	2.28541e-10	3.55917e-09	15.1378	acetylcholinesterase-like isoform X1	GO:0003674	EC:3.1.1.8; EC:3.1.1.1	Cholinesterase; Carboxylesterase
NC_035788.1_93269800_93269900	gene37467	NC_035788.1	93269801	93269900	LOC111116022	downstream	11426	5.47774e-09	6.49167e-08	-15.2072	uncharacterized protein LOC111116022	GO:0043167	NA	NA
NC_035788.1_95654900_95655000	gene37574	NC_035788.1	95654901	95655000	LOC111110744	downstream	6352	3.25554e-09	4.0769e-08	-16.8587	glucose transporter type 1-like	GO:0005575; GO:0022857	NA	NA
NC_035788.1_95655000_95655100	gene37574	NC_035788.1	95655001	95655100	LOC111110744	downstream	6252	9.89782e-16	3.51041e-14	-29.9406	glucose transporter type 1-like	GO:0005575; GO:0022857	NA	NA
NC_035788.1_99531700_99531800	gene37718	NC_035788.1	99531701	99531800	LOC111116085	overlapping	0	7.96045e-07	5.91424e-06	-20.1043	fibrillin-1-like	GO:0003674; GO:0005575; GO:0007165; GO:0048646	NA	NA
NC_035789.1_10674700_10674800	gene38557	NC_035789.1	10674701	10674800	LOC111117730	overlapping	0	1.28584e-06	9.22865e-06	-15.2758	GA-binding protein subunit beta-1-like isoform X1	GO:0003674	NA	NA
NC_035789.1_14410300_14410400	gene38700	NC_035789.1	14410301	14410400	LOC111116729	downstream	4391	7.03713e-15	2.20599e-13	-26.2681	uncharacterized protein LOC111116729		NA	NA
NC_035789.1_14410400_14410500	gene38700	NC_035789.1	14410401	14410500	LOC111116729	downstream	4291	1.51237e-06	1.06345e-05	-23.0618	uncharacterized protein LOC111116729		NA	NA
NC_035789.1_17710900_17711000	gene38827	NC_035789.1	17710901	17711000	LOC111116404	upstream	1109	5.02065e-39	1.97766e-36	-20.252	uncharacterized protein LOC111116404		NA	NA
NC_035789.1_1808800_1808900	gene38054	NC_035789.1	1808801	1808900	LOC111117740	overlapping	0	4.63695e-09	5.5907e-08	-15.1874	uncharacterized protein LOC111117740 isoform X1	GO:0043167	NA	NA
NC_035789.1_18796500_18796600	gene38869	NC_035789.1	18796501	18796600	LOC111116421	downstream	1992	1.99858e-09	2.60346e-08	-16.0227	uncharacterized protein LOC111116421		NA	NA
NC_035789.1_19668300_19668400	gene38912	NC_035789.1	19668301	19668400	LOC111116439	overlapping	0	0.000457519	0.00174359	15.218	cell wall protein DAN4-like		NA	NA
NC_035789.1_19835200_19835300	gene38918	NC_035789.1	19835201	19835300	LOC111117588	upstream	25878	1.53323e-17	6.71155e-16	22.9981	uncharacterized protein LOC111117588		NA	NA
NC_035789.1_19835700_19835800	gene38918	NC_035789.1	19835701	19835800	LOC111117588	upstream	26378	4.51868e-05	0.000231358	17.5123	uncharacterized protein LOC111117588		NA	NA
NC_035789.1_20461300_20461400	gene38940	NC_035789.1	20461301	20461400	LOC111116917	downstream	2452	3.00628e-06	1.97129e-05	19.2279	uncharacterized protein LOC111116917		NA	NA
NC_035789.1_2314800_2314900	gene38072	NC_035789.1	2314801	2314900	LOC111117898	upstream	839	1.86216e-17	8.07862e-16	-16.9129	uncharacterized protein LOC111117898		NA	NA
NC_035789.1_2769600_2769700	gene38086	NC_035789.1	2769601	2769700	LOC111117631	downstream	1332	4.0321e-08	4.02292e-07	-16.6108	uncharacterized protein LOC111117631 isoform X1		NA	NA
NC_035789.1_30089300_30089400	gene39359	NC_035789.1	30089301	30089400	LOC111116578	downstream	27100	1.11737e-05	6.48652e-05	-20.4613	formin-like protein 5		NA	NA
NC_035789.1_3128500_3128600	gene38100	NC_035789.1	3128501	3128600	LOC111117199	downstream	23520	0.000301991	0.00121873	15.7012	uncharacterized protein LOC111117199		NA	NA
NC_035789.1_880900_881000	gene38025	NC_035789.1	880901	881000	LOC111117739	overlapping	0	4.37037e-13	1.03587e-11	-15.2381	uncharacterized protein LOC111117739	GO:0043167	NA	NA
NC_035789.1_8868800_8868900	gene38444	NC_035789.1	8868801	8868900	LOC111117904	overlapping	0	1.44367e-21	1.03157e-19	19.5046	protogenin B-like	GO:0003674	NA	NA

## Sheet: SL_VB
Position	SLMI.ID	SLMI.Chromosome	SLMI.Start	SLMI.End	SLMI.protein_id	SLMI.Orientation	SLMI.Distance	SLMI.score.pvalue	SLMI.score.qvalue	SLMI.score.meth.diff	SLMI.gene.product	SLMI.GO.SLIM	SLMI.Enzyme.Code	SLMI.Enzyme.Name
NC_035780.1_17853700_17853800	gene1088	NC_035780.1	17853701	17853800	LOC111125438	overlapping	0	3.58943e-225	1.44752e-222	-21.245	LOW QUALITY PROTEIN: uncharacterized protein LOC111125438	GO:0006464; GO:0043167	NA	NA
NC_035780.1_20268600_20268700	gene1226	NC_035780.1	20268601	20268700	LOC111101553	overlapping	0	8.30203e-202	2.23199e-199	-19.0884	gametocyte surface protein P230-like	GO:0005739; GO:0008219	NA	NA
NC_035780.1_4922900_4923000	gene290	NC_035780.1	4922901	4923000	LOC111121511	overlapping	0	6.31472e-11	6.28779e-10	-20.0759	uncharacterized protein LOC111121511 isoform X1		NA	NA
NC_035780.1_55432400_55432500	gene3283	NC_035780.1	55432401	55432500	LOC111132097	overlapping	0	9.9936e-15	1.71496e-13	15.3887	LIM domain only protein 3-like isoform X1		NA	NA
NC_035780.1_55679800_55679900	gene3300	NC_035780.1	55679801	55679900	LOC111124586	upstream	1806	7.15196e-27	6.40931e-25	-20.5439	RING finger protein 141-like		NA	NA
NC_035780.1_6250900_6251000	gene343	NC_035780.1	6250901	6251000	LOC111137796	upstream	8624	3.75154e-08	2.75072e-07	21.3434	myelin expression factor 2-like	GO:0003674	NA	NA
NC_035781.1_22615100_22615200	gene5439	NC_035781.1	22615101	22615200	LOC111118843	overlapping	0	1.4399e-05	6.24379e-05	18.1004	centrosome and spindle pole-associated protein 1-like isoform X34	GO:0005815; GO:0007049; GO:0051301	NA	NA
NC_035781.1_31607500_31607600	gene6046	NC_035781.1	31607501	31607600	LOC111119564	downstream	2628	1.53773e-18	5.1677e-17	-21.602	dolichyl pyrophosphate Man9GlcNAc2 alpha-1,3-glucosyltransferase-like	GO:0005737; GO:0005783; GO:0006464; GO:0006629; GO:0009058; GO:0016757	NA	NA
NC_035781.1_34301700_34301800	gene6219	NC_035781.1	34301701	34301800	LOC111121403	upstream	9761	8.08058e-07	4.75719e-06	16.112	uncharacterized protein LOC111121403	GO:0003674	NA	NA
NC_035781.1_34301800_34301900	gene6219	NC_035781.1	34301801	34301900	LOC111121403	upstream	9861	4.08692e-13	5.49381e-12	17.8092	uncharacterized protein LOC111121403	GO:0003674	NA	NA
NC_035781.1_4834400_4834500	gene4286	NC_035781.1	4834401	4834500	LOC111119218	overlapping	0	0.00013733	0.000492279	-15.3439	LOW QUALITY PROTEIN: trafficking protein particle complex subunit 13-like		NA	NA
NC_035781.1_54553500_54553600	gene7603	NC_035781.1	54553501	54553600	LOC111121875	overlapping	0	5.45125e-16	1.18829e-14	-24.0842	uncharacterized protein LOC111121875 isoform X1		NA	NA
NC_035782.1_33685800_33685900	gene10029	NC_035782.1	33685801	33685900	LOC111124588	overlapping	0	4.61701e-18	1.42269e-16	22.6985	LOW QUALITY PROTEIN: alpha-1,3-mannosyl-glycoprotein 4-beta-N-acetylglucosaminyltransferase B-like		NA	NA
NC_035782.1_35453000_35453100	gene10069	NC_035782.1	35453001	35453100	LOC111125192	overlapping	0	4.84903e-14	7.37918e-13	-17.6801	SUN domain-containing ossification factor-like		NA	NA
NC_035782.1_47602400_47602500	gene10843	NC_035782.1	47602401	47602500	LOC111125783	overlapping	0	4.26858e-09	3.3753e-08	-19.0747	uncharacterized protein LOC111125783	GO:0003674	NA	NA
NC_035783.1_12676700_12676800	gene13608	NC_035783.1	12676701	12676800	LOC111131030	overlapping	0	3.98299e-21	1.7847e-19	-22.421	regulator of microtubule dynamics protein 2-like	GO:0003674	NA	NA
NC_035783.1_24622900_24623000	gene14384	NC_035783.1	24622901	24623000	LOC111131301	overlapping	0	2.14585e-07	1.36278e-06	-21.9874	synaptosomal-associated protein 25-like isoform X1		NA	NA
NC_035783.1_25288200_25288300	gene14422	NC_035783.1	25288201	25288300	LOC111130343	overlapping	0	1.16505e-47	1.56611e-45	31.2544	cytoplasmic dynein 1 heavy chain 1-like isoform X1	GO:0005856;GO:0008150;GO:0032991;GO:0043167	EC:3.6.1.15	Nucleoside-triphosphate phosphatase
NC_035783.1_42351500_42351600	gene15623	NC_035783.1	42351501	42351600	LOC111127842	downstream	5767	4.07751e-26	3.28869e-24	-29.0969	uncharacterized protein LOC111127842		NA	NA
NC_035783.1_49883300_49883400	gene16010	NC_035783.1	49883301	49883400	LOC111130138	upstream	416	6.30156e-23	3.63035e-21	-20.9639	LOW QUALITY PROTEIN: insulin-like peptide receptor	GO:0005575;GO:0006464;GO:0007165;GO:0016301;GO:0043167	EC:2.7.10; EC:2.7.10.1; EC:2.7.11	Transferring phosphorus-containing groups; Receptor protein-tyrosine kinase; Transferring phosphorus-containing groups
NC_035783.1_8008700_8008800	gene13281	NC_035783.1	8008701	8008800	LOC111128509	overlapping	0	2.83181e-08	2.0954e-07	16.0165	LOW QUALITY PROTEIN: sodium channel protein 1 brain-like	GO:0005886; GO:0022857; GO:0032991; GO:0050877	NA	NA
NC_035784.1_29235000_29235100	gene18656	NC_035784.1	29235001	29235100	LOC111135037	overlapping	0	3.12842e-07	1.92612e-06	24.0188	insulin-like growth factor 1 receptor	GO:0006464;GO:0016301;GO:0043167	EC:2.7.10	Transferring phosphorus-containing groups
NC_035784.1_30066100_30066200	gene18717	NC_035784.1	30066101	30066200	LOC111138493	overlapping	0	1.15674e-09	1.01409e-08	16.9464	uncharacterized protein LOC111138493 isoform X1		NA	NA
NC_035784.1_32632000_32632100	gene18889	NC_035784.1	32632001	32632100	LOC111135792	upstream	16	7.87825e-16	1.67215e-14	-17.2068	protein broad-minded-like isoform X1		NA	NA
NC_035784.1_3564200_3564300	gene16936	NC_035784.1	3564201	3564300	LOC111133947	overlapping	0	7.76847e-37	8.95089e-35	-20.1929	LOW QUALITY PROTEIN: uncharacterized protein LOC111133947	GO:0003674; GO:0005575; GO:0007165	NA	NA
NC_035784.1_4339800_4339900	gene16985	NC_035784.1	4339801	4339900	LOC111133627	overlapping	0	3.34045e-53	5.38845e-51	-16.6316	LOW QUALITY PROTEIN: testis-specific serine/threonine-protein kinase 4-like	GO:0006464; GO:0016301; GO:0043167	NA	NA
NC_035784.1_43879200_43879300	gene19779	NC_035784.1	43879201	43879300	LOC111133384	upstream	465	1.03955e-15	2.09611e-14	20.8629	guanine nucleotide-binding protein G(s) subunit alpha-like	GO:0003924;GO:0007165;GO:0043167	EC:3.6.1.15	Nucleoside-triphosphate phosphatase
NC_035784.1_44605300_44605400	gene19820	NC_035784.1	44605301	44605400	LOC111132411	upstream	1122	2.65583e-08	1.98338e-07	18.6113	dual specificity protein phosphatase 22-like	GO:0006464;GO:0016791	EC:3.1.3.16	Protein-serine/threonine phosphatase
NC_035784.1_72932900_72933000	gene21588	NC_035784.1	72932901	72933000	LOC111134076	overlapping	0	1.29452e-12	1.60629e-11	16.1715	FK506-binding protein 3-like isoform X1	GO:0003674	NA	NA
NC_035784.1_79440100_79440200	gene21926	NC_035784.1	79440101	79440200	LOC111136142	overlapping	0	5.75514e-11	5.80223e-10	24.5708	LOW QUALITY PROTEIN: fragile X mental retardation syndrome-related protein 1-like	GO:0003729; GO:0006412	NA	NA
NC_035784.1_82157500_82157600	gene22111	NC_035784.1	82157501	82157600	LOC111136972	upstream	2368	1.13891e-18	3.99383e-17	15.5868	run domain Beclin-1-interacting and cysteine-rich domain-containing protein-like isoform X1		NA	NA
NC_035784.1_86711300_86711400	gene22319	NC_035784.1	86711301	86711400	LOC111133353	upstream	4599	1.6428e-07	1.05158e-06	-20.8438	BBSome-interacting protein 1-like	GO:0005623; GO:0005929; GO:0022607; GO:0032991	NA	NA
NC_035784.1_86714100_86714200	gene22320	NC_035784.1	86714101	86714200	LOC111136912	downstream	2311	4.93901e-18	1.42269e-16	-25.3328	casein kinase I-like	GO:0006464; GO:0016301; GO:0043167	NA	NA
NC_035784.1_88169900_88170000	gene22388	NC_035784.1	88169901	88170000	LOC111136994	overlapping	0	5.4418e-05	0.000212032	15.5556	tripartite motif-containing protein 5-like isoform X2	GO:0043167	NA	NA
NC_035786.1_4412100_4412200	gene25720	NC_035786.1	4412101	4412200	LOC111102397	downstream	8128	8.45605e-13	1.10003e-11	18.1367	uncharacterized protein LOC111102397 isoform X1		NA	NA
NC_035786.1_4911600_4911700	gene25741	NC_035786.1	4911601	4911700	LOC111103596	overlapping	0	8.60335e-08	5.8805e-07	17.6999	protein piccolo-like isoform X1	GO:0005575; GO:0006810; GO:0019899	NA	NA
NC_035786.1_55258700_55258800	gene28446	NC_035786.1	55258701	55258800	LOC111104023	overlapping	0	0.000202979	0.000690768	15.0304	uncharacterized protein LOC111104023 isoform X1	GO:0006810; GO:0043167	NA	NA
NC_035787.1_15566600_15566700	gene29470	NC_035787.1	15566601	15566700	LOC111107806	overlapping	0	1.51746e-09	1.28831e-08	-17.0625	uncharacterized protein LOC111107806	GO:0003674; GO:0007165	NA	NA
NC_035787.1_73706300_73706400	gene32897	NC_035787.1	73706301	73706400	LOC111109513	upstream	5034	2.97376e-06	1.52769e-05	-18.6612	cysteine and tyrosine-rich protein 1-like		NA	NA
NC_035788.1_31931000_31931100	gene34532	NC_035788.1	31931001	31931100	LOC111111150	downstream	46790	1.91628e-15	3.76968e-14	-31.0222	uncharacterize lncRNA	NA	NA	NA
NC_035788.1_31931100_31931200	gene34532	NC_035788.1	31931101	31931200	LOC111111150	downstream	46890	2.23456e-15	4.19133e-14	-22.4457	uncharacterize lncRNA	NA	NA	NA
NC_035788.1_43279600_43279700	gene35087	NC_035788.1	43279601	43279700	LOC111114574	overlapping	0	6.5845e-26	4.82791e-24	17.3304	DNA repair protein complementing XP-A cells homolog	GO:0003677; GO:0005634; GO:0006259; GO:0006950	NA	NA
NC_035788.1_81130600_81130700	gene36821	NC_035788.1	81130601	81130700	LOC111115376	upstream	414	5.141e-10	4.60717e-09	-15.8312	uncharacterize lncRNA	NA	NA	NA
NC_035788.1_81130700_81130800	gene36821	NC_035788.1	81130701	81130800	LOC111115376	upstream	514	1.47232e-09	1.26329e-08	-16.1033	uncharacterize lncRNA	NA	NA	NA
NC_035788.1_93270200_93270300	gene37467	NC_035788.1	93270201	93270300	LOC111116022	downstream	11026	2.07749e-13	2.93963e-12	-27.1959	uncharacterized protein LOC111116022	GO:0043167	NA	NA
NC_035789.1_17710900_17711000	gene38827	NC_035789.1	17710901	17711000	LOC111116404	upstream	1109	6.38036e-18	1.7745e-16	-19.6181	uncharacterized protein LOC111116404		NA	NA
NC_035789.1_2420200_2420300	gene38077	NC_035789.1	2420201	2420300	LOC111117162	upstream	3529	7.27606e-08	5.05903e-07	16.3783	perlucin-like protein		NA	NA
NC_035789.1_26736200_26736300	gene39217	NC_035789.1	26736201	26736300	LOC111116532	overlapping	0	5.82321e-08	4.1199e-07	-18.8263	uncharacterized protein LOC111116532	GO:0005575; GO:0022857	NA	NA

## Sheet: LC_SL
Positon	LCSL.ID	LCSL.Chromosome	LCSL.Start	LCSL.End	LCSL.protein_id	LCSL.Orientation	LCSL.Distance	LCSL.score.qvalue	LCSL.score.pvalue	LCSL.score.meth.diff	LCSL.gene.product	LCSL.GO.SLIM	LCSL.Enzyme.Code	LCSL.Enzyme.Name
NC_035782.1_33814400_33814500	gene10033	NC_035782.1	33814401	33814500	LOC111122494	overlapping	0	6.70616e-06	3.03198e-05	-15.1854	uncharacterized protein LOC111122494			NA
NC_035782.1_33839400_33839500	gene10033	NC_035782.1	33839401	33839500	LOC111122494	overlapping	0	1.7469e-05	7.27751e-05	-17.7598	uncharacterized protein LOC111122494			NA
NC_035782.1_34231900_34232000	gene10035	NC_035782.1	34231901	34232000	LOC111123434	overlapping	0	1.4886e-14	2.41167e-13	27.1216	LOW QUALITY PROTEIN: dynein heavy chain 8, axonemal-like		GO:0005856;GO:0008150;GO:0032991;GO:0043167	EC:3.6.1.15
NC_035783.1_12676700_12676800	gene13608	NC_035783.1	12676701	12676800	LOC111131030	overlapping	0	6.76456e-18	1.64388e-16	22.8321	regulator of microtubule dynamics protein 2-like		GO:0003674	NA
NC_035783.1_12904600_12904700	gene13623	NC_035783.1	12904601	12904700	LOC111131498	overlapping	0	3.00837e-10	2.9243e-09	-22.9649	uncharacterized protein LOC111131498 isoform X1		GO:0003677;GO:0005634;GO:0005694;GO:0006464;GO:0006520;GO:0008168;GO:0009056	EC:2.1.1.43
NC_035783.1_19617600_19617700	gene14069	NC_035783.1	19617601	19617700	LOC111131642	overlapping	0	3.34111e-22	1.39189e-20	-26.339	uncharacterized protein LOC111131642		GO:0005575	NA
NC_035783.1_19617700_19617800	gene14069	NC_035783.1	19617701	19617800	LOC111131642	overlapping	0	2.76746e-14	4.36236e-13	-15.5853	uncharacterized protein LOC111131642		GO:0005575	NA
NC_035783.1_25288200_25288300	gene14422	NC_035783.1	25288201	25288300	LOC111130343	overlapping	0	3.06973e-12	3.72993e-11	-21.0938	cytoplasmic dynein 1 heavy chain 1-like isoform X1		GO:0005856;GO:0008150;GO:0032991;GO:0043167	EC:3.6.1.15
NC_035780.1_24163900_24164000	gene1457	NC_035780.1	24163901	24164000	LOC111130574	overlapping	0	7.70705e-21	2.64412e-19	20.6275	Uncharacterized PPE family protein PPE24		NA	NA
NC_035783.1_46014200_46014300	gene15843	NC_035783.1	46014201	46014300	LOC111127729	overlapping	0	2.54221e-12	3.15468e-11	17.6208	condensin complex subunit 1-like isoform X1		GO:0005634; GO:0007059; GO:0051276; GO:0140014	NA
NC_035783.1_56622600_56622700	gene16442	NC_035783.1	56622601	56622700	LOC111130688	overlapping	0	3.44439e-07	1.95037e-06	-21.5683	proton-coupled folate transporter-like		GO:0005575; GO:0055085	NA
NC_035784.1_3564200_3564300	gene16936	NC_035784.1	3564201	3564300	LOC111133947	overlapping	0	2.98165e-38	2.89833e-36	22.8529	LOW QUALITY PROTEIN: uncharacterized protein LOC111133947		GO:0003674; GO:0005575; GO:0007165	NA
NC_035784.1_4119300_4119400	gene16970	NC_035784.1	4119301	4119400	LOC111135414	overlapping	0	5.77735e-09	4.6158e-08	17.067	dnaJ homolog subfamily C member 16-like		GO:0042592	NA
NC_035780.1_28297100_28297200	gene1736	NC_035780.1	28297101	28297200	LOC111110636	overlapping	0	7.07065e-07	3.81836e-06	21.2749	transcription factor Sox-5-like isoform X1			NA
NC_035784.1_16257600_16257700	gene17788	NC_035784.1	16257601	16257700	LOC111136960	overlapping	0	0.000123213	0.000425219	17.9395	atrial natriuretic peptide receptor 1-like isoform X3		GO:0006464; GO:0007165; GO:0009058; GO:0016301; GO:0016829; GO:0034641; GO:0043167; GO:0044281	NA
NC_035784.1_32632000_32632100	gene18889	NC_035784.1	32632001	32632100	LOC111135792	upstream	16	4.50335e-17	9.38036e-16	17.4605	protein broad-minded-like isoform X1			NA
NC_035784.1_44601400_44601500	gene19820	NC_035784.1	44601401	44601500	LOC111132411	upstream	5022	3.40587e-10	3.2039e-09	24.0695	dual specificity protein phosphatase 22-like		GO:0006464;GO:0016791	EC:3.1.3.16
NC_035784.1_44605100_44605200	gene19820	NC_035784.1	44605101	44605200	LOC111132411	upstream	1322	6.17709e-08	4.00297e-07	15.9214	dual specificity protein phosphatase 22-like		GO:0006464;GO:0016791	EC:3.1.3.16
NC_035784.1_44605200_44605300	gene19820	NC_035784.1	44605201	44605300	LOC111132411	upstream	1222	7.34867e-21	2.64412e-19	24.8154	dual specificity protein phosphatase 22-like		GO:0006464;GO:0016791	EC:3.1.3.16
NC_035784.1_79440100_79440200	gene21926	NC_035784.1	79440101	79440200	LOC111136142	overlapping	0	2.09941e-12	2.66183e-11	-29.4255	LOW QUALITY PROTEIN: fragile X mental retardation syndrome-related protein 1-like		GO:0003729; GO:0006412	NA
NC_035784.1_86714100_86714200	gene22320	NC_035784.1	86714101	86714200	LOC111136912	downstream	2311	5.47511e-08	3.58794e-07	18.2436	casein kinase I-like		GO:0006464; GO:0016301; GO:0043167	NA
NC_035785.1_2315900_2316000	gene23036	NC_035785.1	2315901	2316000	LOC111100685	upstream	1795	3.05824e-07	1.76601e-06	15.3435	CUB and sushi domain-containing protein 2-like			NA
NC_035785.1_3673000_3673100	gene23133	NC_035785.1	3673001	3673100	LOC111101158	overlapping	0	2.67955e-05	0.000104886	-15.7828	cyclic GMP-AMP synthase-like			NA
NC_035780.1_4061300_4061400	gene237	NC_035780.1	4061301	4061400	LOC111130854	upstream	2305	2.87603e-08	1.95046e-07	19.4812	uncharacterize lncRNA		NA	NA						NA
NC_035785.1_37314400_37314500	gene24867	NC_035785.1	37314401	37314500	LOC111100279	overlapping	0	3.37013e-10	3.2039e-09	-17.5087	histone-lysine N-methyltransferase NSD2-like		GO:0005634;GO:0006464;GO:0006520;GO:0008168;GO:0009056	EC:2.1.1.43						NA
NC_035785.1_44768800_44768900	gene25253	NC_035785.1	44768801	44768900	LOC111099929	overlapping	0	3.68887e-07	2.04902e-06	19.0142	uncharacterized protein LOC111099929 isoform X1			NA						Nucleoside-triphosphate phosphatase
NC_035786.1_2082000_2082100	gene25624	NC_035786.1	2082001	2082100	LOC111103622	overlapping	0	8.33616e-06	3.65558e-05	-15.1217	uncharacterized protein LOC111103622			NA						NA
NC_035787.1_2085900_2086000	gene28695	NC_035787.1	2085901	2086000	LOC111108031	downstream	9059	1.19053e-14	1.98387e-13	22.1398	uncharacterized protein LOC111108031			NA						Histone-lysine N-methyltransferase
NC_035787.1_15566600_15566700	gene29470	NC_035787.1	15566601	15566700	LOC111107806	overlapping	0	4.37501e-21	1.7011e-19	26.937	uncharacterized protein LOC111107806		GO:0003674; GO:0007165	NA						NA
NC_035787.1_15566700_15566800	gene29470	NC_035787.1	15566701	15566800	LOC111107806	overlapping	0	7.78267e-38	6.48443e-36	19.4541	uncharacterized protein LOC111107806		GO:0003674; GO:0007165	NA						NA
NC_035787.1_19643600_19643700	gene29786	NC_035787.1	19643601	19643700	LOC111110209	upstream	2743	1.06904e-48	1.247e-46	19.9383	uncharacterize lncRNA		NA	NA						Nucleoside-triphosphate phosphatase
NC_035780.1_55432400_55432500	gene3283	NC_035780.1	55432401	55432500	LOC111132097	overlapping	0	1.91026e-17	4.1264e-16	-17.9788	LIM domain only protein 3-like isoform X1			NA						NA
NC_035780.1_55679800_55679900	gene3300	NC_035780.1	55679801	55679900	LOC111124586	upstream	1806	8.35088e-14	1.21763e-12	16.1855	RING finger protein 141-like			NA						NA
NC_035780.1_56803900_56804000	gene3398	NC_035780.1	56803901	56804000	LOC111124012	downstream	2280	9.3107e-59	1.8101e-56	-21.9851	uncharacterize lncRNA		NA	NA						NA
NC_035788.1_31931000_31931100	gene34532	NC_035788.1	31931001	31931100	LOC111111150	downstream	46790	1.05873e-08	7.9165e-08	22.7439	uncharacterize lncRNA		NA	NA						NA
NC_035788.1_31931100_31931200	gene34532	NC_035788.1	31931101	31931200	LOC111111150	downstream	46890	5.72656e-09	4.6158e-08	17.0456	uncharacterize lncRNA		NA	NA						NA
NC_035788.1_43310500_43310600	gene35090	NC_035788.1	43310501	43310600	LOC111115394	upstream	759	1.79719e-07	1.06957e-06	15.5637	uncharacterized protein LOC111115394			NA						NA
NC_035788.1_46280600_46280700	gene35208	NC_035788.1	46280601	46280700	LOC111113173	overlapping	0	3.54627e-08	2.35034e-07	20.1075	phosphatidylinositol 4-phosphate 5-kinase type-1 alpha-like isoform X10		GO:0006629; GO:0016301	NA						NA
NC_035788.1_47609500_47609600	gene35247	NC_035788.1	47609501	47609600	LOC111115486	overlapping	0	9.2701e-25	4.50552e-23	-25.8648	uncharacterized protein LOC111115486		GO:0003677; GO:0006259	NA						NA
NC_035788.1_81130700_81130800	gene36821	NC_035788.1	81130701	81130800	LOC111115376	upstream	514	4.88283e-12	5.58397e-11	20.3436	uncharacterize lncRNA		NA	NA						Protein-serine/threonine phosphatase
NC_035788.1_81140200_81140300	gene36822	NC_035788.1	81140201	81140300	LOC111110835	upstream	671	2.61832e-20	8.48383e-19	21.6485	uncharacterize lncRNA		NA	NA						Protein-serine/threonine phosphatase
NC_035788.1_93270200_93270300	gene37467	NC_035788.1	93270201	93270300	LOC111116022	downstream	11026	6.84321e-09	5.39349e-08	24.7641	uncharacterized protein LOC111116022		GO:0043167	NA						Protein-serine/threonine phosphatase
NC_035789.1_2419900_2420000	gene38077	NC_035789.1	2419901	2420000	LOC111117162	upstream	3829	9.89993e-13	1.31226e-11	-18.4211	perlucin-like protein			NA						NA
NC_035789.1_2420200_2420300	gene38077	NC_035789.1	2420201	2420300	LOC111117162	upstream	3529	2.96777e-11	3.14709e-10	-24.3874	perlucin-like protein			NA						NA
NC_035781.1_9307800_9307900	gene4562	NC_035781.1	9307801	9307900	LOC111118927	overlapping	0	2.64051e-27	1.54003e-25	-16.3681	uncharacterized protein LOC111118927			NA						NA
NC_035781.1_28208000_28208100	gene5798	NC_035781.1	28208001	28208100	LOC111118687	overlapping	0	1.30792e-05	5.60898e-05	15.6486	serine/threonine-protein kinase 19-like			NA						NA
NC_035781.1_31607500_31607600	gene6046	NC_035781.1	31607501	31607600	LOC111119564	downstream	2628	8.03549e-25	4.26051e-23	27.0537	dolichyl pyrophosphate Man9GlcNAc2 alpha-1,3-glucosyltransferase-like		GO:0005737; GO:0005783; GO:0006464; GO:0006629; GO:0009058; GO:0016757	NA						NA
NC_035781.1_33352100_33352200	gene6155	NC_035781.1	33352101	33352200	LOC111118143	overlapping	0	6.10515e-05	0.000226797	16.8793	LOW QUALITY PROTEIN: fas-binding factor 1-like		GO:0005623; GO:0005929; GO:0022607; GO:0032991	NA						Histone-lysine N-methyltransferase
NC_035781.1_34301700_34301800	gene6219	NC_035781.1	34301701	34301800	LOC111121403	upstream	9761	2.36631e-05	9.46823e-05	-16.3844	uncharacterized protein LOC111121403		GO:0003674	NA						NA
NC_035781.1_34301800_34301900	gene6219	NC_035781.1	34301801	34301900	LOC111121403	upstream	9861	1.36912e-09	1.19181e-08	-17.6277	uncharacterized protein LOC111121403		GO:0003674	NA						NA
NC_035781.1_49970200_49970300	gene7292	NC_035781.1	49970201	49970300	LOC111120521	overlapping	0	6.20007e-30	4.01787e-28	19.7555	uncharacterized protein LOC111120521		GO:0005840; GO:0008135	NA						NA
NC_035781.1_57726200_57726300	gene7824	NC_035781.1	57726201	57726300	LOC111119132	overlapping	0	1.12364e-07	6.97175e-07	20.6691	uncharacterized protein LOC111119132		GO:0043167	NA						NA
NC_035781.1_57726300_57726400	gene7824	NC_035781.1	57726301	57726400	LOC111119132	overlapping	0	7.55432e-10	6.88426e-09	23.4511	uncharacterized protein LOC111119132		GO:0043167	NA						NA
NC_035782.1_29929800_29929900	gene9796	NC_035782.1	29929801	29929900	LOC111123661	upstream	5333	9.80742e-09	7.52632e-08	-18.28	cytosolic phospholipase A2-like isoform X1		GO:0003674; GO:0006629; GO:0009056	NA						NA
																				NA
																				NA
																				NA
																				NA
																				NA
																				NA
																				NA
																				NA
																				NA
																				NA
																				NA
																				NA
																				NA
																				NA
																				NA
																				NA
																				NA
																				NA
																				NA
																				NA
																				NA
																				NA
																				NA

## Sheet: LF_SL
Position	LFSL.ID	LFSL.Chromosome	LFSL.Start	LFSL.End	LFSL.protein_id	LFSL.Orientation	LFSL.Distance	LFSL.score.qvalue	LFSL.score.pvalue	LFSL.score.meth.diff	LFSL.gene.product	LFSL.GO.SLIM	LFSL.Enzyme.Code	LFSL.Enzyme.Name
NC_035780.1_10256000_10256100	gene611	NC_035780.1	10256001	10256100	LOC111125536	upstream	993	0.000246288	0.00106745	15.5433	uncharacterized protein LOC111125536	GO:0005575;GO:0006464;GO:0006520;GO:0007165;GO:0016301;GO:0043167	EC:2.7.11	Transferring phosphorus-containing groups
NC_035780.1_28297100_28297200	gene1736	NC_035780.1	28297101	28297200	LOC111110636	overlapping	0	1.11858e-13	2.7311e-12	30.66	transcription factor Sox-5-like isoform X1		NA	NA
NC_035780.1_35645400_35645500	gene2169	NC_035780.1	35645401	35645500	LOC111104750	overlapping	0	5.18783e-08	4.87174e-07	22.941	microfibril-associated glycoprotein 4-like		NA	NA
NC_035780.1_47009100_47009200	gene2782	NC_035780.1	47009101	47009200	LOC111124603	upstream	43408	0.000844731	0.00306309	15.049	calpain-9-like	GO:0005622;GO:0006464;GO:0008233;GO:0016301;GO:0043167	EC:3.4.22	Acting on peptide bonds (peptidases)
NC_035781.1_2884900_2885000	gene4168	NC_035781.1	2884901	2885000	LOC111121357	overlapping	0	6.32012e-07	4.92482e-06	15.7827	maternal embryonic leucine zipper kinase-like isoform X1	GO:0006464;GO:0006520;GO:0016301;GO:0043167	EC:2.7.11	Transferring phosphorus-containing groups
NC_035781.1_31607500_31607600	gene6046	NC_035781.1	31607501	31607600	LOC111119564	downstream	2628	7.67424e-13	1.44133e-11	19.2713	dolichyl pyrophosphate Man9GlcNAc2 alpha-1,3-glucosyltransferase-like	GO:0005737; GO:0005783; GO:0006464; GO:0006629; GO:0009058; GO:0016757	NA	NA
NC_035781.1_34301800_34301900	gene6219	NC_035781.1	34301801	34301900	LOC111121403	upstream	9861	9.14581e-09	9.85158e-08	-16.9344	uncharacterized protein LOC111121403	GO:0003674	NA	NA
NC_035781.1_54553500_54553600	gene7603	NC_035781.1	54553501	54553600	LOC111121875	overlapping	0	7.63972e-14	1.99854e-12	25.2058	uncharacterized protein LOC111121875 isoform X1		NA	NA
NC_035781.1_54553600_54553700	gene7603	NC_035781.1	54553601	54553700	LOC111121875	overlapping	0	1.96504e-18	7.99636e-17	18.3579	uncharacterized protein LOC111121875 isoform X1		NA	NA
NC_035781.1_57726300_57726400	gene7824	NC_035781.1	57726301	57726400	LOC111119132	overlapping	0	3.1724e-09	3.74791e-08	24.3226	uncharacterized protein LOC111119132	GO:0043167	NA	NA
NC_035782.1_3243100_3243200	gene8228	NC_035782.1	3243101	3243200	LOC111127384	upstream	5463	2.73363e-35	4.00463e-33	19.1517	LOW QUALITY PROTEIN: uncharacterized protein LOC111127384	GO:0043167	NA	NA
NC_035782.1_3243200_3243300	gene8228	NC_035782.1	3243201	3243300	LOC111127384	upstream	5563	2.85035e-40	5.21953e-38	18.2266	LOW QUALITY PROTEIN: uncharacterized protein LOC111127384	GO:0043167	NA	NA
NC_035782.1_37051800_37051900	gene10153	NC_035782.1	37051801	37051900	LOC111124720	overlapping	0	1.76969e-05	0.000106251	15.4567	uncharacterized protein LOC111124720 isoform X1		NA	NA
NC_035782.1_51557700_51557800	gene11093	NC_035782.1	51557701	51557800	LOC111126391	overlapping	0	2.09885e-07	1.83019e-06	15.0713	prostaglandin E synthase 2-like	GO:0006629;GO:0016491;GO:0016853;GO:0042592;GO:0044281	EC:5.3.99.3	Prostaglandin-E synthase
NC_035782.1_53129000_53129100	gene11196	NC_035782.1	53129001	53129100	LOC111124304	overlapping	0	5.13436e-08	4.87174e-07	16.9867	uncharacterized protein LOC111124304		NA	NA
NC_035783.1_25288200_25288300	gene14422	NC_035783.1	25288201	25288300	LOC111130343	overlapping	0	5.65017e-13	1.08911e-11	-21.0174	cytoplasmic dynein 1 heavy chain 1-like isoform X1	GO:0005856;GO:0008150;GO:0032991;GO:0043167	EC:3.6.1.15	Nucleoside-triphosphate phosphatase
NC_035783.1_45946900_45947000	gene15843	NC_035783.1	45946901	45947000	LOC111127729	overlapping	0	9.89158e-12	1.61007e-10	15.7183	condensin complex subunit 1-like isoform X1	GO:0005634; GO:0007059; GO:0051276; GO:0140014	NA	NA
NC_035783.1_45947100_45947200	gene15843	NC_035783.1	45947101	45947200	LOC111127729	overlapping	0	2.08747e-12	3.64052e-11	19.4903	condensin complex subunit 1-like isoform X1	GO:0005634; GO:0007059; GO:0051276; GO:0140014	NA	NA
NC_035783.1_47430100_47430200	gene15902	NC_035783.1	47430101	47430200	LOC111130718	overlapping	0	9.39216e-14	2.37225e-12	31.183	LOW QUALITY PROTEIN: DNA polymerase subunit gamma-1-like	GO:0003677;GO:0005739;GO:0009058;GO:0016779;GO:0032991	EC:2.7.7.7	DNA-directed DNA polymerase
NC_035783.1_56622700_56622800	gene16442	NC_035783.1	56622701	56622800	LOC111130688	overlapping	0	0.000524966	0.002076	16.3212	proton-coupled folate transporter-like	GO:0005575; GO:0055085	NA	NA
NC_035784.1_23709900_23710000	gene18266	NC_035784.1	23709901	23710000	LOC111132836	upstream	14133	1.73128e-07	1.54649e-06	15.1197	uncharacterized protein LOC111132836 isoform X1	GO:0043167	NA	NA
NC_035784.1_41084500_41084600	gene19562	NC_035784.1	41084501	41084600	LOC111135936	overlapping	0	0.000116405	0.000557648	15.3081	nuclear pore complex protein Nup88-like	GO:0005198; GO:0005635; GO:0006913; GO:0032991; GO:0042254	NA	NA
NC_035784.1_42976500_42976600	gene19727	NC_035784.1	42976501	42976600	LOC111099147	overlapping	0	5.91266e-20	2.88725e-18	19.1983	protein draper-like isoform X1		NA	NA
NC_035784.1_44601400_44601500	gene19820	NC_035784.1	44601401	44601500	LOC111132411	upstream	5022	3.01488e-07	2.50946e-06	20.3245	dual specificity protein phosphatase 22-like	GO:0006464;GO:0016791	EC:3.1.3.16	Protein-serine/threonine phosphatase
NC_035784.1_51515800_51515900	gene20211	NC_035784.1	51515801	51515900	LOC111135105	overlapping	0	2.03684e-10	2.86911e-09	18.9292	uncharacterize lncRNA	NA	NA	NA
NC_035784.1_66439400_66439500	gene21171	NC_035784.1	66439401	66439500	LOC111134501	overlapping	0	4.86123e-06	3.26673e-05	-15.7287	protein CWC15 homolog A-like	GO:0005634; GO:0006397; GO:0032991	NA	NA
NC_035784.1_7813000_7813100	gene17227	NC_035784.1	7813001	7813100	LOC111134967	overlapping	0	0.000101229	0.000491042	16.8278	probable cation-transporting ATPase 13A3 isoform X1	GO:0005575;GO:0006810;GO:0016887	EC:3.6.1.3; EC:3.6.1.15	Adenosinetriphosphatase; Nucleoside-triphosphate phosphatase
NC_035784.1_86714100_86714200	gene22320	NC_035784.1	86714101	86714200	LOC111136912	downstream	2311	2.19763e-18	8.47215e-17	30.6711	casein kinase I-like	GO:0006464; GO:0016301; GO:0043167	NA	NA
NC_035785.1_9308900_9309000	gene23399	NC_035785.1	9308901	9309000	LOC111101901	overlapping	0	2.26829e-40	5.21953e-38	-29.3525	centromere-associated protein E-like		NA	NA
NC_035785.1_9309000_9309100	gene23399	NC_035785.1	9309001	9309100	LOC111101901	overlapping	0	1.8892e-23	1.38379e-21	-22.1642	centromere-associated protein E-like		NA	NA
NC_035786.1_4911700_4911800	gene25741	NC_035786.1	4911701	4911800	LOC111103596	overlapping	0	6.38948e-12	1.06367e-10	-15.0893	protein piccolo-like isoform X1	GO:0005575; GO:0006810; GO:0019899	NA	NA
NC_035787.1_15566600_15566700	gene29470	NC_035787.1	15566601	15566700	LOC111107806	overlapping	0	8.32324e-07	6.41743e-06	16.1434	uncharacterized protein LOC111107806	GO:0003674; GO:0007165	NA	NA
NC_035787.1_22449800_22449900	gene29952	NC_035787.1	22449801	22449900	LOC111106567	overlapping	0	1.35602e-10	1.94754e-09	20.7925	Probable ATP-dependent DNA helicase RecS (EC 3.6.4.12) (Recombination protein S)	NA	NA	NA
NC_035788.1_17353900_17354000	gene33850	NC_035788.1	17353901	17354000	LOC111113562	overlapping	0	0.000231987	0.00101751	-15.5988	cell wall protein DAN4-like	GO:0043167	NA	NA
NC_035788.1_78558100_78558200	gene36704	NC_035788.1	78558101	78558200	LOC111114713	overlapping	0	1.02969e-08	1.09308e-07	-23.6007	probable inactive serine/threonine-protein kinase bub1	GO:0003677; GO:0006259; GO:0006464; GO:0006950	NA	NA
NC_035788.1_81140200_81140300	gene36822	NC_035788.1	81140201	81140300	LOC111110835	upstream	671	1.17565e-16	3.58804e-15	20.2484	uncharacterize lncRNA	NA	NA	NA
NC_035788.1_93270200_93270300	gene37467	NC_035788.1	93270201	93270300	LOC111116022	downstream	11026	4.47752e-13	8.86397e-12	30.6288	uncharacterized protein LOC111116022	GO:0043167	NA	NA
NC_035789.1_17710900_17711000	gene38827	NC_035789.1	17710901	17711000	LOC111116404	upstream	1109	1.82294e-09	2.22542e-08	15.0527	uncharacterized protein LOC111116404		NA	NA

## Sheet: LF_VB
Position	LFMI.ID	LFMI.Chromosome	LFMI.Start	LFMI.End	LFMI.protein_id	LFMI.Orientation	LFMI.Distance	LFMI.score.qvalue	LFMI.score.pvalue	LFMI.score.meth.diff	LFMI.gene.product	LFMI.GO.SLIM	LFMI.Enzyme.Code	LFMI.Enzyme.Name
NC_035780.1_11087300_11087400	gene668	NC_035780.1	11087301	11087400	LOC111129311	overlapping	0	4.53962e-06	2.76449e-05	-16.8835	LOW QUALITY PROTEIN: ropporin-1-like protein		NA	NA
NC_035780.1_13071100_13071200	gene795	NC_035780.1	13071101	13071200	LOC111110741	overlapping	0	2.40435e-08	2.24595e-07	19.9477	annexin A7-like		NA	NA
NC_035780.1_17853300_17853400	gene1088	NC_035780.1	17853301	17853400	LOC111125438	overlapping	0	6.56856e-121	2.26003e-118	-17.5401	LOW QUALITY PROTEIN: uncharacterized protein LOC111125438	GO:0006464; GO:0043167	NA	NA
NC_035780.1_19465100_19465200	gene1177	NC_035780.1	19465101	19465200	LOC111132855	upstream	9814	0	0	-16.6834	LOW QUALITY PROTEIN: cytosolic carboxypeptidase 1-like	GO:0008233;GO:0043167	EC:3.4.17	Acting on peptide bonds (peptidases)
NC_035780.1_20268600_20268700	gene1226	NC_035780.1	20268601	20268700	LOC111101553	overlapping	0	1.5494e-243	1.59929e-240	-20.8056	gametocyte surface protein P230-like	GO:0005739; GO:0008219	NA	NA
NC_035780.1_23150500_23150600	gene1396	NC_035780.1	23150501	23150600	LOC111104242	upstream	10605	7.45309e-06	4.35972e-05	17.2685	E3 ubiquitin-protein ligase TRIM9 (EC 2.3.2.27) (Anomalies in sensory axon patterning protein) (asap) (RING-type E3 ubiquitin transferase TRIM9) (Tripartite motif containing protein 9)	NA	NA	NA
NC_035780.1_26768500_26768600	gene1630	NC_035780.1	26768501	26768600	LOC111118274	overlapping	0	2.38655e-06	1.54931e-05	16.9627	survival of motor neuron-related-splicing factor 30-like isoform X1	GO:0003723; GO:0005634; GO:0005737; GO:0006397	NA	NA
NC_035780.1_27561300_27561400	gene1683	NC_035780.1	27561301	27561400	LOC111136968	overlapping	0	1.48075e-12	2.48526e-11	-23.4833	histone acetyltransferase type B catalytic subunit-like	GO:0005654;GO:0006464;GO:0009058;GO:0016746;GO:0032991;GO:0034641;GO:0042393;GO:0051276	EC:2.3.1.5; EC:2.3.1.48	Arylamine N-acetyltransferase; Histone acetyltransferase
NC_035780.1_28297100_28297200	gene1736	NC_035780.1	28297101	28297200	LOC111110636	overlapping	0	2.1451e-06	1.41934e-05	16.6092	transcription factor Sox-5-like isoform X1		NA	NA
NC_035780.1_28361300_28361400	gene1740	NC_035780.1	28361301	28361400	LOC111128016	overlapping	0	2.54537e-10	3.10927e-09	-23.2153	inactive phospholipase C-like protein 2	GO:0006629;GO:0007165;GO:0007267;GO:0009056;GO:0043167	EC:3.1.4.3; EC:3.1.4.11	Phospholipase C; Phosphoinositide phospholipase C
NC_035780.1_30774800_30774900	gene1884	NC_035780.1	30774801	30774900	LOC111109659	overlapping	0	5.16777e-47	7.62026e-45	-36.4783	protein OS-9-like		NA	NA
NC_035780.1_40887300_40887400	gene2467	NC_035780.1	40887301	40887400	LOC111134031	overlapping	0	2.12074e-07	1.66584e-06	-15.2383	RUN domain-containing protein 1-like isoform X1		NA	NA
NC_035780.1_41102100_41102200	gene2475	NC_035780.1	41102101	41102200	LOC111108729	overlapping	0	1.00824e-12	1.72018e-11	-20.4468	serine/arginine-rich splicing factor 7-like	GO:0043167	NA	NA
NC_035780.1_41608600_41608700	gene2484	NC_035780.1	41608601	41608700	LOC111124769	overlapping	0	4.65319e-15	1.00063e-13	-16.8208	palmitoyltransferase ZDHHC17-like isoform X1	GO:0016746; GO:0022857	NA	NA
NC_035780.1_41650400_41650500	gene2484	NC_035780.1	41650401	41650500	LOC111124769	overlapping	0	3.77943e-41	4.33459e-39	21.6118	palmitoyltransferase ZDHHC17-like isoform X1	GO:0016746; GO:0022857	NA	NA
NC_035780.1_4922900_4923000	gene290	NC_035780.1	4922901	4923000	LOC111121511	overlapping	0	2.2394e-21	8.7227e-20	-31.7175	uncharacterized protein LOC111121511 isoform X1		NA	NA
NC_035780.1_54201500_54201600	gene3189	NC_035780.1	54201501	54201600	LOC111127947	upstream	340	2.66039e-05	0.000142652	-18.4057	LOW QUALITY PROTEIN: 3-ketoacyl-CoA thiolase, mitochondrial-like	GO:0016746	NA	NA
NC_035780.1_55407400_55407500	gene3279	NC_035780.1	55407401	55407500	LOC111132043	overlapping	0	1.58858e-12	2.64473e-11	23.9286	LOW QUALITY PROTEIN: cryptochrome-1-like		NA	NA
NC_035780.1_55679800_55679900	gene3300	NC_035780.1	55679801	55679900	LOC111124586	upstream	1806	1.33847e-19	4.45667e-18	-15.6296	RING finger protein 141-like		NA	NA
NC_035780.1_60297300_60297400	gene3615	NC_035780.1	60297301	60297400	LOC111121184	overlapping	0	1.25275e-07	1.0222e-06	15.3393	ensconsin-like isoform X11	GO:0005737; GO:0005856; GO:0032991	NA	NA
NC_035780.1_64670300_64670400	gene3892	NC_035780.1	64670301	64670400	LOC111133219	overlapping	0	1.9487e-20	7.05772e-19	-20.9208	potassium channel subfamily T member 2-like isoform X1	GO:0005575; GO:0006810	NA	NA
NC_035780.1_8714600_8714700	gene511	NC_035780.1	8714601	8714700	LOC111134266	overlapping	0	2.62279e-18	7.73498e-17	33.1016	calumenin-B-like isoform X1	GO:0043167	NA	NA
NC_035781.1_15367300_15367400	gene5032	NC_035781.1	15367301	15367400	LOC111119402	overlapping	0	4.98181e-07	3.62129e-06	17.9037	DIS3-like exonuclease 1	GO:0003723;GO:0004518;GO:0034655	EC:3.1.13; EC:3.1.15	Acting on ester bonds; Acting on ester bonds
NC_035781.1_20975500_20975600	gene5391	NC_035781.1	20975501	20975600	LOC111119151	overlapping	0	3.16309e-07	2.40542e-06	16.2379	general transcription factor IIF subunit 1-like isoform X1	GO:0003677; GO:0005634; GO:0009058; GO:0034641	NA	NA
NC_035781.1_21091000_21091100	gene5395	NC_035781.1	21091001	21091100	LOC111120167	overlapping	0	0.000805661	0.00289758	18.1126	LOW QUALITY PROTEIN: uncharacterized protein LOC111120167	GO:0003674	NA	NA
NC_035781.1_26225700_26225800	gene5671	NC_035781.1	26225701	26225800	LOC111122022	downstream	16860	1.02309e-45	1.40805e-43	-17.073	brain protein I3-like		NA	NA
NC_035781.1_30342000_30342100	gene5953	NC_035781.1	30342001	30342100	LOC111119347	overlapping	0	1.50661e-09	1.64405e-08	-26.0521	LOW QUALITY PROTEIN: GPI ethanolamine phosphate transferase 2-like	GO:0003674; GO:0006464; GO:0006629; GO:0009058	NA	NA
NC_035781.1_3365100_3365200	gene4208	NC_035781.1	3365101	3365200	LOC111122316	overlapping	0	3.70999e-07	2.75501e-06	-16.4046	ankyrin-2-like isoform X10	GO:0003674; GO:0007165	NA	NA
NC_035781.1_3790600_3790700	gene4228	NC_035781.1	3790601	3790700	LOC111119767	overlapping	0	7.36352e-06	4.34322e-05	-15.1563	ras-related protein Rab-23-like	GO:0003924;GO:0043167	EC:3.6.1.15	Nucleoside-triphosphate phosphatase
NC_035781.1_38000600_38000700	gene6429	NC_035781.1	38000601	38000700	LOC111121896	overlapping	0	1.00163e-07	8.47447e-07	17.6377	LOW QUALITY PROTEIN: allatostatin-A receptor-like	GO:0003674; GO:0005575; GO:0007165	NA	NA
NC_035781.1_38000700_38000800	gene6429	NC_035781.1	38000701	38000800	LOC111121896	overlapping	0	1.00163e-07	8.47447e-07	17.6377	LOW QUALITY PROTEIN: allatostatin-A receptor-like	GO:0003674; GO:0005575; GO:0007165	NA	NA
NC_035781.1_7446600_7446700	gene4436	NC_035781.1	7446601	7446700	LOC111121296	overlapping	0	6.85944e-11	9.25533e-10	29.1113	uncharacterized protein LOC111121296 isoform X1	GO:0003677; GO:0003700; GO:0005634; GO:0007165; GO:0009058; GO:0032991; GO:0034641; GO:0043167	NA	NA
NC_035781.1_913400_913500	gene4006	NC_035781.1	913401	913500	LOC111118497	upstream	2	2.06762e-17	5.76811e-16	35.0721	cAMP-dependent protein kinase catalytic subunit isoform X1	GO:0006464;GO:0006520;GO:0016301;GO:0043167	EC:2.7.11	Transferring phosphorus-containing groups
NC_035782.1_16652400_16652500	gene8927	NC_035782.1	16652401	16652500	LOC111124944	overlapping	0	5.99692e-08	5.24579e-07	15.1622	thioredoxin domain-containing protein 3 homolog isoform X1	GO:0009058;GO:0016301;GO:0034641;GO:0044281	EC:2.7.4.6	Nucleoside-diphosphate kinase
NC_035782.1_19104600_19104700	gene9136	NC_035782.1	19104601	19104700	LOC111125118	overlapping	0	0.000157657	0.000692483	17.8307	LOW QUALITY PROTEIN: F-box/LRR-repeat protein 6-like	GO:0003674	NA	NA
NC_035782.1_29167400_29167500	gene9731	NC_035782.1	29167401	29167500	LOC111126648	overlapping	0	0.000153532	0.000677246	15.5442	28S ribosomal protein S18a, mitochondrial-like	GO:0003735; GO:0005840; GO:0006412; GO:0042254	NA	NA
NC_035782.1_33685800_33685900	gene10029	NC_035782.1	33685801	33685900	LOC111124588	overlapping	0	4.33211e-19	1.35503e-17	21.1368	LOW QUALITY PROTEIN: alpha-1,3-mannosyl-glycoprotein 4-beta-N-acetylglucosaminyltransferase B-like		NA	NA
NC_035782.1_34716400_34716500	gene10048	NC_035782.1	34716401	34716500	LOC111122602	downstream	33105	1.76999e-15	4.01536e-14	23.1289	frizzled-5-like	GO:0003674; GO:0005575; GO:0007165	NA	NA
NC_035782.1_35785900_35786000	gene10085	NC_035782.1	35785901	35786000	LOC111124887	overlapping	0	5.91249e-08	5.19394e-07	18.0702	armadillo repeat-containing protein 4-like isoform X1	GO:0003674	NA	NA
NC_035782.1_37051800_37051900	gene10153	NC_035782.1	37051801	37051900	LOC111124720	overlapping	0	1.07175e-08	1.06529e-07	17.1922	uncharacterized protein LOC111124720 isoform X1		NA	NA
NC_035782.1_42173300_42173400	gene10493	NC_035782.1	42173301	42173400	LOC111123124	overlapping	0	4.13083e-09	4.30692e-08	22.2937	LOW QUALITY PROTEIN: ATP synthase subunit g, mitochondrial-like	GO:0005739; GO:0009058; GO:0022857; GO:0032991; GO:0034641; GO:0044281	NA	NA
NC_035782.1_47602400_47602500	gene10843	NC_035782.1	47602401	47602500	LOC111125783	overlapping	0	5.48193e-06	3.30904e-05	-15.8094	uncharacterized protein LOC111125783	GO:0003674	NA	NA
NC_035782.1_50645300_50645400	gene11019	NC_035782.1	50645301	50645400	LOC111123966	overlapping	0	1.00379e-09	1.12622e-08	16.3484	tyrosine-protein kinase Tec-like isoform X1	GO:0006464;GO:0007165;GO:0016301;GO:0043167	EC:2.7.10	Transferring phosphorus-containing groups
NC_035782.1_50889900_50890000	gene11038	NC_035782.1	50889901	50890000	LOC111123061	overlapping	0	7.77344e-13	1.34853e-11	-15.5103	protein C10-like		NA	NA
NC_035782.1_59473800_59473900	gene11627	NC_035782.1	59473801	59473900	LOC111124631	upstream	476	2.56577e-22	1.03858e-20	-19.7566	mitogen-activated protein kinase kinase kinase 2-like	GO:0006464; GO:0016301; GO:0043167	NA	NA
NC_035782.1_60544700_60544800	gene11690	NC_035782.1	60544701	60544800	LOC111127022	overlapping	0	6.15883e-10	7.02448e-09	18.8594	uncharacterized protein LOC111127022	GO:0003674	NA	NA
NC_035782.1_60943200_60943300	gene11710	NC_035782.1	60943201	60943300	LOC111125459	overlapping	0	6.71516e-14	1.28359e-12	-18.1319	LOW QUALITY PROTEIN: calnexin-like	GO:0005783; GO:0006457; GO:0043167; GO:0051082	NA	NA
NC_035782.1_61395000_61395100	gene11748	NC_035782.1	61395001	61395100	LOC111122650	upstream	4206	6.43093e-07	4.53107e-06	-20.9375	LOW QUALITY PROTEIN: U4/U6 small nuclear ribonucleoprotein Prp4-like	GO:0003674	NA	NA
NC_035782.1_61593800_61593900	gene11757	NC_035782.1	61593801	61593900	LOC111126131	overlapping	0	6.11506e-10	7.01331e-09	-15.4169	NADH-ubiquinone oxidoreductase 49 kDa subunit-like	GO:0016491	NA	NA
NC_035782.1_67117600_67117700	gene12152	NC_035782.1	67117601	67117700	LOC111127009	downstream	580	2.56475e-70	7.56383e-68	-36.8558	muscle-specific protein 20-like isoform X1	GO:0003674	NA	NA
NC_035782.1_75945700_75945800	gene12762	NC_035782.1	75945701	75945800	LOC111126583	overlapping	0	1.64767e-09	1.78087e-08	-16.9068	B-cell receptor CD22-like isoform X1		NA	NA
NC_035783.1_10299900_10300000	gene13454	NC_035783.1	10299901	10300000	LOC111129901	upstream	226	3.6728e-07	2.74716e-06	-19.8633	LOW QUALITY PROTEIN: ectonucleoside triphosphate diphosphohydrolase 5-like	GO:0003674	NA	NA
NC_035783.1_12483200_12483300	gene13606	NC_035783.1	12483201	12483300	LOC111130938	downstream	3147	5.5382e-11	7.52176e-10	18.492	ALK tyrosine kinase receptor-like	GO:0005575;GO:0006464;GO:0007165;GO:0016301;GO:0030154;GO:0043167;GO:0048856	EC:2.7.10; EC:2.7.10.1; EC:2.7.11	Transferring phosphorus-containing groups; Receptor protein-tyrosine kinase; Transferring phosphorus-containing groups
NC_035783.1_12676700_12676800	gene13608	NC_035783.1	12676701	12676800	LOC111131030	overlapping	0	3.10903e-11	4.3961e-10	-15.3768	regulator of microtubule dynamics protein 2-like	GO:0003674	NA	NA
NC_035783.1_14769200_14769300	gene13742	NC_035783.1	14769201	14769300	LOC111129131	overlapping	0	7.33289e-08	6.30752e-07	25.8236	uncharacterized protein LOC111129131 isoform X1		NA	NA
NC_035783.1_16788200_16788300	gene13879	NC_035783.1	16788201	16788300	LOC111128279	overlapping	0	4.64438e-10	5.44932e-09	-20.3242	protein prenyltransferase alpha subunit repeat-containing protein 1-like isoform X1	GO:0006464; GO:0016765	NA	NA
NC_035783.1_19617600_19617700	gene14069	NC_035783.1	19617601	19617700	LOC111131642	overlapping	0	7.17173e-27	4.2301e-25	17.179	uncharacterized protein LOC111131642	GO:0005575	NA	NA
NC_035783.1_39237100_39237200	gene15424	NC_035783.1	39237101	39237200	LOC111129028	overlapping	0	4.42395e-07	3.22715e-06	17.2596	target of EGR1 protein 1-like	GO:0043167	NA	NA
NC_035783.1_40736900_40737000	gene15524	NC_035783.1	40736901	40737000	LOC111129853	overlapping	0	2.04905e-07	1.62071e-06	16.5047	heterogeneous nuclear ribonucleoprotein U-like isoform X1	GO:0003674	NA	NA
NC_035783.1_45213700_45213800	gene15812	NC_035783.1	45213701	45213800	LOC111131050	overlapping	0	1.17166e-19	3.96521e-18	-30.2982	protein-L-isoaspartate(D-aspartate) O-methyltransferase-like isoform X1	GO:0006464;GO:0006790;GO:0008168;GO:0051186	EC:2.1.1.77	Protein-L-isoaspartate(D-aspartate) O-methyltransferase
NC_035783.1_46028700_46028800	gene15843	NC_035783.1	46028701	46028800	LOC111127729	overlapping	0	2.85939e-06	1.82189e-05	21.1016	condensin complex subunit 1-like isoform X1	GO:0005634; GO:0007059; GO:0051276; GO:0140014	NA	NA
NC_035783.1_46112900_46113000	gene15843	NC_035783.1	46112901	46113000	LOC111127729	overlapping	0	7.67165e-06	4.46123e-05	-18.1392	condensin complex subunit 1-like isoform X1	GO:0005634; GO:0007059; GO:0051276; GO:0140014	NA	NA
NC_035783.1_47430100_47430200	gene15902	NC_035783.1	47430101	47430200	LOC111130718	overlapping	0	5.17591e-25	2.81189e-23	36.7026	LOW QUALITY PROTEIN: DNA polymerase subunit gamma-1-like	GO:0003677;GO:0005739;GO:0009058;GO:0016779;GO:0032991	EC:2.7.7.7	DNA-directed DNA polymerase
NC_035783.1_47430500_47430600	gene15902	NC_035783.1	47430501	47430600	LOC111130718	overlapping	0	0.000143073	0.000635185	-16.1782	LOW QUALITY PROTEIN: DNA polymerase subunit gamma-1-like	GO:0003677;GO:0005739;GO:0009058;GO:0016779;GO:0032991	EC:2.7.7.7	DNA-directed DNA polymerase
NC_035783.1_48484200_48484300	gene15945	NC_035783.1	48484201	48484300	LOC111130053	overlapping	0	3.62443e-12	5.7556e-11	20.3208	methyltransferase-like protein 25 isoform X1		NA	NA
NC_035784.1_13117300_13117400	gene17601	NC_035784.1	13117301	13117400	LOC111134431	overlapping	0	3.26363e-05	0.000170138	-15.2203	LOW QUALITY PROTEIN: anoctamin-7-like	GO:0003674; GO:0006810; GO:0007009	NA	NA
NC_035784.1_13784200_13784300	gene17657	NC_035784.1	13784201	13784300	LOC111137135	upstream	1958	5.07533e-12	7.87785e-11	16.3186	uncharacterized protein LOC111137135		NA	NA
NC_035784.1_16153000_16153100	gene17784	NC_035784.1	16153001	16153100	LOC111134375	overlapping	0	0.000714575	0.00263423	-16.0638	polyadenylate-binding protein 2-B-like	GO:0003723; GO:0008150	NA	NA
NC_035784.1_20225300_20225400	gene18056	NC_035784.1	20225301	20225400	LOC111134157	overlapping	0	1.51442e-05	8.51873e-05	23.4114	synaptic vesicle 2-related protein-like	GO:0005575; GO:0022857	NA	NA
NC_035784.1_20227400_20227500	gene18056	NC_035784.1	20227401	20227500	LOC111134157	overlapping	0	2.59514e-19	8.24218e-18	19.4106	synaptic vesicle 2-related protein-like	GO:0005575; GO:0022857	NA	NA
NC_035784.1_22071900_22072000	gene18154	NC_035784.1	22071901	22072000	LOC111137415	overlapping	0	2.27701e-07	1.78055e-06	19.9218	LOW QUALITY PROTEIN: RNA polymerase II subunit A C-terminal domain phosphatase-like	GO:0005634;GO:0006464;GO:0009058;GO:0016791;GO:0032991;GO:0034641	EC:3.1.3.16	Protein-serine/threonine phosphatase
NC_035784.1_27311800_27311900	gene18512	NC_035784.1	27311801	27311900	LOC111137989	overlapping	0	9.30669e-12	1.40239e-10	-29.983	LOW QUALITY PROTEIN: protein GUCD1-like		NA	NA
NC_035784.1_28070800_28070900	gene18568	NC_035784.1	28070801	28070900	LOC111135112	upstream	5848	4.53987e-31	3.34718e-29	30.4997	peroxisomal membrane protein 2-like	GO:0005575	NA	NA
NC_035784.1_28755700_28755800	gene18610	NC_035784.1	28755701	28755800	LOC111134198	overlapping	0	5.00174e-19	1.54114e-17	37.4866	neurofilament heavy polypeptide-like		NA	NA
NC_035784.1_32023300_32023400	gene18849	NC_035784.1	32023301	32023400	LOC111135231	overlapping	0	0.000326724	0.00132253	15.6684	serine/threonine-protein kinase NLK-like isoform X1	GO:0006464;GO:0006520;GO:0007165;GO:0016301;GO:0043167	EC:2.7.11; EC:2.7.11.24	Transferring phosphorus-containing groups; Mitogen-activated protein kinase
NC_035784.1_32632000_32632100	gene18889	NC_035784.1	32632001	32632100	LOC111135792	upstream	16	5.62545e-20	1.93553e-18	-18.2587	protein broad-minded-like isoform X1		NA	NA
NC_035784.1_33972600_33972700	gene18986	NC_035784.1	33972601	33972700	LOC111134655	overlapping	0	1.06392e-24	5.49091e-23	16.7403	merlin-like isoform X1	GO:0005856; GO:0008092; GO:0008283	NA	NA
NC_035784.1_38859100_38859200	gene19389	NC_035784.1	38859101	38859200	LOC111136353	overlapping	0	1.66403e-11	2.43634e-10	-24.1454	ketohexokinase-like	GO:0005975;GO:0016301;GO:0044281	EC:2.7.1.3	Ketohexokinase
NC_035784.1_42409200_42409300	gene19660	NC_035784.1	42409201	42409300	LOC111136309	overlapping	0	2.43102e-17	6.69148e-16	19.8173	uncharacterized protein LOC111136309 isoform X1		NA	NA
NC_035784.1_42409300_42409400	gene19660	NC_035784.1	42409301	42409400	LOC111136309	overlapping	0	1.78139e-11	2.5898e-10	15.6611	uncharacterized protein LOC111136309 isoform X1		NA	NA
NC_035784.1_42976500_42976600	gene19727	NC_035784.1	42976501	42976600	LOC111099147	overlapping	0	1.87513e-40	2.03738e-38	21.7449	protein draper-like isoform X1		NA	NA
NC_035784.1_43879200_43879300	gene19779	NC_035784.1	43879201	43879300	LOC111133384	upstream	465	1.5969e-14	3.23201e-13	18.745	guanine nucleotide-binding protein G(s) subunit alpha-like	GO:0003924;GO:0007165;GO:0043167	EC:3.6.1.15	Nucleoside-triphosphate phosphatase
NC_035784.1_44605300_44605400	gene19820	NC_035784.1	44605301	44605400	LOC111132411	upstream	1122	2.91705e-10	3.54234e-09	22.6562	dual specificity protein phosphatase 22-like	GO:0006464;GO:0016791	EC:3.1.3.16	Protein-serine/threonine phosphatase
NC_035784.1_44911500_44911600	gene19837	NC_035784.1	44911501	44911600	LOC111136597	overlapping	0	1.09605e-06	7.41864e-06	-21.0253	poly	GO:0006464;GO:0016757;GO:0043167	EC:2.4.2.30	NAD(+) ADP-ribosyltransferase
NC_035784.1_51059200_51059300	gene20174	NC_035784.1	51059201	51059300	LOC111132138	overlapping	0	3.23976e-07	2.44094e-06	-15.7227	phosphatidylinositol 4,5-bisphosphate 3-kinase catalytic subunit delta isoform-like	GO:0006629;GO:0007165;GO:0016301	EC:2.7.1.137	Phosphatidylinositol 3-kinase
NC_035784.1_51984400_51984500	gene20241	NC_035784.1	51984401	51984500	LOC111132924	overlapping	0	4.5785e-20	1.60201e-18	15.1516	muscle M-line assembly protein unc-89-like isoform X1	GO:0003674	NA	NA
NC_035784.1_60591700_60591800	gene20783	NC_035784.1	60591701	60591800	LOC111136668	overlapping	0	4.23368e-07	3.0993e-06	21.4433	protein RER1-like	GO:0005575	NA	NA
NC_035784.1_63188000_63188100	gene20953	NC_035784.1	63188001	63188100	LOC111134595	overlapping	0	1.54802e-10	1.98492e-09	25.4396	deleted in autism protein 1 homolog isoform X1		NA	NA
NC_035784.1_65299500_65299600	gene21082	NC_035784.1	65299501	65299600	LOC111136050	overlapping	0	5.46352e-05	0.000271128	20.1034	histone acetyltransferase KAT7-like	GO:0005654;GO:0006464;GO:0009058;GO:0016746;GO:0032991;GO:0034641;GO:0043167;GO:0051276	EC:2.3.1.5; EC:2.3.1.48	Arylamine N-acetyltransferase; Histone acetyltransferase
NC_035784.1_65938800_65938900	gene21141	NC_035784.1	65938801	65938900	LOC111135350	overlapping	0	4.64703e-05	0.000232285	-17.3683	phospholipid scramblase 1-like isoform X1		NA	NA
NC_035784.1_77127700_77127800	gene21825	NC_035784.1	77127701	77127800	LOC111135327	overlapping	0	0.000329558	0.00133139	-15.4385	cAMP-dependent protein kinase catalytic subunit PRKX-like	GO:0006464;GO:0006520;GO:0016301;GO:0043167	EC:2.7.11	Transferring phosphorus-containing groups
NC_035784.1_80242800_80242900	gene21993	NC_035784.1	80242801	80242900	LOC111135181	overlapping	0	0.000226583	0.000950729	17.7639	DNA-binding protein Ikaros-like isoform X1	GO:0003700; GO:0009058; GO:0034641	NA	NA
NC_035784.1_85689600_85689700	gene22294	NC_035784.1	85689601	85689700	LOC111134583	overlapping	0	8.43366e-39	8.26601e-37	26.2733	uncharacterized protein LOC111134583 isoform X1	GO:0006464; GO:0016301; GO:0043167	NA	NA
NC_035784.1_86711300_86711400	gene22319	NC_035784.1	86711301	86711400	LOC111133353	upstream	4599	1.01255e-07	8.4975e-07	-18.584	BBSome-interacting protein 1-like	GO:0005623; GO:0005929; GO:0022607; GO:0032991	NA	NA
NC_035784.1_88169900_88170000	gene22388	NC_035784.1	88169901	88170000	LOC111136994	overlapping	0	1.01687e-10	1.33709e-09	22.4207	tripartite motif-containing protein 5-like isoform X2	GO:0043167	NA	NA
NC_035784.1_9081400_9081500	gene17316	NC_035784.1	9081401	9081500	LOC111134599	overlapping	0	1.8783e-05	0.000103956	-18.3501	ARF GTPase-activating protein GIT2-like isoform X1	GO:0030234	NA	NA
NC_035784.1_94976700_94976800	gene22762	NC_035784.1	94976701	94976800	LOC111134737	overlapping	0	3.08926e-06	1.94436e-05	15.2217	nuclear hormone receptor HR96-like isoform X1	GO:0003677; GO:0003700; GO:0005634; GO:0007165; GO:0009058; GO:0034641; GO:0043167	NA	NA
NC_035785.1_10936500_10936600	gene23507	NC_035785.1	10936501	10936600	LOC111101687	downstream	2744	1.58734e-10	2.02278e-09	15.0763	uncharacterize lncRNA	NA	NA	NA
NC_035785.1_31960000_31960100	gene24523	NC_035785.1	31960001	31960100	LOC111099763	upstream	1278	2.82297e-09	2.98859e-08	20.0101	uncharacterize lncRNA	NA	NA	NA
NC_035785.1_32043500_32043600	gene24526	NC_035785.1	32043501	32043600	LOC111101588	overlapping	0	8.68748e-05	0.000411341	16.0108	uncharacterized protein LOC111101588 isoform X1	GO:0005635; GO:0006913; GO:0032991; GO:0043167	NA	NA
NC_035785.1_33769200_33769300	gene24643	NC_035785.1	33769201	33769300	LOC111100476	overlapping	0	3.31779e-24	1.63078e-22	-27.3584	uncharacterized protein LOC111100476 isoform X1		NA	NA
NC_035785.1_37511900_37512000	gene24880	NC_035785.1	37511901	37512000	LOC111102238	overlapping	0	3.43581e-11	4.8251e-10	27.2024	probable signal peptidase complex subunit 2 isoform X1	GO:0005737; GO:0005783; GO:0008233; GO:0032991; GO:0034641; GO:0051604	NA	NA
NC_035785.1_9308900_9309000	gene23399	NC_035785.1	9308901	9309000	LOC111101901	overlapping	0	9.28742e-170	6.39099e-167	-41.7392	centromere-associated protein E-like		NA	NA
NC_035786.1_17255300_17255400	gene26351	NC_035786.1	17255301	17255400	LOC111102538	downstream	2609	9.63648e-05	0.000451102	16.7154	uncharacterize lncRNA	NA	NA	NA
NC_035786.1_30820500_30820600	gene27081	NC_035786.1	30820501	30820600	LOC111102711	overlapping	0	6.28828e-08	5.47745e-07	23.7784	uncharacterized protein LOC111102711		NA	NA
NC_035786.1_33805400_33805500	gene27261	NC_035786.1	33805401	33805500	LOC111105029	overlapping	0	2.89274e-11	4.11847e-10	24.0984	LOW QUALITY PROTEIN: E3 ubiquitin-protein ligase SHPRH-like	GO:0043167	NA	NA
NC_035787.1_46330700_46330800	gene31274	NC_035787.1	46330701	46330800	LOC111106432	overlapping	0	2.07168e-16	5.41365e-15	-27.8723	histone acetyltransferase KAT2B-like	GO:0005654;GO:0016746;GO:0032991	EC:2.3.1.5; EC:2.3.1.48	Arylamine N-acetyltransferase; Histone acetyltransferase
NC_035787.1_49007600_49007700	gene31440	NC_035787.1	49007601	49007700	LOC111110057	overlapping	0	1.02874e-51	2.12373e-49	17.9423	germinal-center associated nuclear protein-like		NA	NA
NC_035787.1_50497400_50497500	gene31550	NC_035787.1	50497401	50497500	LOC111110629	overlapping	0	1.60116e-08	1.52325e-07	18.0391	uncharacterized protein LOC111110629		NA	NA
NC_035787.1_52169200_52169300	gene31650	NC_035787.1	52169201	52169300	LOC111108246	overlapping	0	1.00055e-08	1.00268e-07	-26.0591	UDP-D-xylose:ribitol-5-phosphate beta1,4-xylosyltransferase-like		NA	NA
NC_035787.1_53370900_53371000	gene31738	NC_035787.1	53370901	53371000	LOC111107913	overlapping	0	8.80894e-39	8.26601e-37	16.0714	filamin-A-like isoform X11	GO:0003674	NA	NA
NC_035787.1_53371000_53371100	gene31738	NC_035787.1	53371001	53371100	LOC111107913	overlapping	0	2.89196e-39	2.98509e-37	18.8515	filamin-A-like isoform X11	GO:0003674	NA	NA
NC_035787.1_62971200_62971300	gene32284	NC_035787.1	62971201	62971300	LOC111109451	overlapping	0	7.7912e-15	1.60842e-13	19.4529	uncharacterize lncRNA	NA	NA	NA
NC_035787.1_72786600_72786700	gene32855	NC_035787.1	72786601	72786700	LOC111109361	overlapping	0	1.59657e-08	1.52325e-07	-24.3146	fucolectin-like		NA	NA
NC_035788.1_103009900_103010000	gene37904	NC_035788.1	103009901	103010000	LOC111113217	overlapping	0	2.43682e-10	3.01232e-09	19.4386	importin subunit beta-1-like isoform X1	GO:0006913; GO:0019899	NA	NA
NC_035788.1_39204300_39204400	gene34906	NC_035788.1	39204301	39204400	LOC111112104	downstream	2132	1.28943e-32	1.06476e-30	15.1327	uncharacterize lncRNA	NA	NA	NA
NC_035788.1_43279700_43279800	gene35087	NC_035788.1	43279701	43279800	LOC111114574	overlapping	0	3.6987e-21	1.38829e-19	15.163	DNA repair protein complementing XP-A cells homolog	GO:0003677; GO:0005634; GO:0006259; GO:0006950	NA	NA
NC_035788.1_4370200_4370300	gene33236	NC_035788.1	4370201	4370300	LOC111114490	upstream	1125	1.42684e-05	8.05666e-05	15.5292	uncharacterize lncRNA	NA	NA	NA
NC_035788.1_49489700_49489800	gene35326	NC_035788.1	49489701	49489800	LOC111113036	overlapping	0	8.02973e-10	9.05826e-09	20.4417	ceramide kinase-like protein	GO:0016301;GO:0034641;GO:0044281;GO:0051186	EC:2.7.1.23	NAD(+) kinase
NC_035788.1_49489800_49489900	gene35326	NC_035788.1	49489801	49489900	LOC111113036	overlapping	0	1.64944e-07	1.34059e-06	16.3043	ceramide kinase-like protein	GO:0016301;GO:0034641;GO:0044281;GO:0051186	EC:2.7.1.23	NAD(+) kinase
NC_035788.1_55892900_55893000	gene35578	NC_035788.1	55892901	55893000	LOC111111366	overlapping	0	0.000733805	0.0026955	-15.6056	LOW QUALITY PROTEIN: uncharacterized protein LOC111111366		NA	NA
NC_035788.1_67972700_67972800	gene36203	NC_035788.1	67972701	67972800	LOC111115995	upstream	12919	8.16033e-11	1.09391e-09	-18.422	uncharacterized protein LOC111115995	GO:0003674	NA	NA
NC_035788.1_86898800_86898900	gene37096	NC_035788.1	86898801	86898900	LOC111115483	upstream	25453	7.7106e-29	5.13478e-27	-20.8462	helix-loop-helix protein 13-like	GO:0003674	NA	NA
NC_035788.1_87342200_87342300	gene37120	NC_035788.1	87342201	87342300	LOC111113400	downstream	2945	1.16979e-07	9.62117e-07	26.5727	carboxylesterase 1C-like		NA	NA
NC_035788.1_94157000_94157100	gene37502	NC_035788.1	94157001	94157100	LOC111115520	overlapping	0	6.32848e-15	1.31965e-13	-18.1237	uncharacterized protein LOC111115520		NA	NA
NC_035788.1_94157100_94157200	gene37502	NC_035788.1	94157101	94157200	LOC111115520	overlapping	0	4.28789e-13	7.63099e-12	-18.0545	uncharacterized protein LOC111115520		NA	NA
NC_035789.1_17417400_17417500	gene38819	NC_035789.1	17417401	17417500	LOC111116990	downstream	6267	5.56946e-28	3.593e-26	16.3318	uncharacterize lncRNA	NA	NA	NA
NC_035789.1_18468700_18468800	gene38856	NC_035789.1	18468701	18468800	LOC111116939	downstream	1578	4.40262e-05	0.000222765	17.1966	uncharacterize lncRNA	NA	NA	NA
NC_035789.1_658800_658900	gene38012	NC_035789.1	658801	658900	LOC111117749	overlapping	0	2.20779e-06	1.44234e-05	17.5739	uncharacterized protein LOC111117749	GO:0043167	NA	NA
NC_035789.1_8869000_8869100	gene38444	NC_035789.1	8869001	8869100	LOC111117904	overlapping	0	5.27204e-15	1.12202e-13	20.4333	protogenin B-like	GO:0003674	NA	NA

## Sheet: LC_VB
Position	LCMI.ID	LCMI.Chromosome	LCMI.Start	LCMI.End	LCMI.protein_id	LCMI.Orientation	LCMI.Distance	LCMI.score.qvalue	LCMI.score.pvalue	LCMI.score.meth.diff	LCMI.gene.product	LCMI.GO.SLIM	LCMI.Enzyme.Code	LCMI.Enzyme.Name
NC_035780.1_13466000_13466100	gene821	NC_035780.1	13466001	13466100	LOC111128868	overlapping	0	1.3593e-06	6.98849e-06	15.9476	myc box-dependent-interacting protein 1-like	GO:0003674; GO:0005737	NA	NA
NC_035780.1_17134400_17134500	gene1040	NC_035780.1	17134401	17134500	LOC111136085	overlapping	0	2.67658e-15	4.5517e-14	21.6631	CCR4-NOT transcription complex subunit 4-like isoform X1	GO:0005622; GO:0006464; GO:0032991; GO:0043167	NA	NA
NC_035780.1_24163800_24163900	gene1457	NC_035780.1	24163801	24163900	LOC111130574	overlapping	0	3.44614e-11	3.65689e-10	21.0894	Uncharacterized PPE family protein PPE24	NA	NA	NA
NC_035780.1_24163900_24164000	gene1457	NC_035780.1	24163901	24164000	LOC111130574	overlapping	0	1.97984e-27	1.1937e-25	19.5409	Uncharacterized PPE family protein PPE24	NA	NA	NA
NC_035780.1_3243200_3243300	gene174	NC_035780.1	3243201	3243300	LOC111122515	overlapping	0	2.8633e-12	3.65193e-11	-15.2319	uncharacterized protein LOC111122515		NA	NA
NC_035780.1_40887300_40887400	gene2467	NC_035780.1	40887301	40887400	LOC111134031	overlapping	0	2.53849e-19	7.01493e-18	-27.1787	RUN domain-containing protein 1-like isoform X1		NA	NA
NC_035780.1_41991800_41991900	gene2494	NC_035780.1	41991801	41991900	LOC111135999	overlapping	0	3.58591e-09	2.95436e-08	21.2453	alanyl-tRNA editing protein Aarsd1-like	GO:0006399; GO:0006412; GO:0006520; GO:0016874; GO:0043167	NA	NA
NC_035780.1_46993100_46993200	gene2781	NC_035780.1	46993101	46993200	LOC111135186	downstream	29907	2.92365e-06	1.40509e-05	18.7231	beta-1,3-galactosyltransferase brn-like	GO:0005575; GO:0006464; GO:0009058; GO:0016757	NA	NA
NC_035780.1_52013700_52013800	gene3058	NC_035780.1	52013701	52013800	LOC111107934	overlapping	0	4.1974e-16	7.95374e-15	21.579	tRNA (guanine-N(7)-)-methyltransferase non-catalytic subunit WDR4-like	GO:0003674; GO:0034641	NA	NA
NC_035780.1_55189800_55189900	gene3259	NC_035780.1	55189801	55189900	LOC111135793	overlapping	0	2.26666e-11	2.48479e-10	23.8542	LOW QUALITY PROTEIN: centrosomal protein of 70 kDa-like	GO:0005815; GO:0007010; GO:0008092; GO:0022607; GO:0032991	NA	NA
NC_035780.1_56803900_56804000	gene3398	NC_035780.1	56803901	56804000	LOC111124012	downstream	2280	1.29176e-34	2.44778e-32	-15.657	uncharacterize lncRNA	NA	NA	NA
NC_035780.1_56864900_56865000	gene3403	NC_035780.1	56864901	56865000	LOC111108184	overlapping	0	3.46053e-14	5.15753e-13	20.8094	long-chain specific acyl-CoA dehydrogenase, mitochondrial-like	GO:0006629;GO:0009056;GO:0016491;GO:0043167;GO:0044281	EC:1.3.99.13; EC:1.3.99.3	Acting on the CH-CH group of donors; Acting on the CH-CH group of donors
NC_035781.1_12684600_12684700	gene4802	NC_035781.1	12684601	12684700	LOC111122054	overlapping	0	1.38778e-09	1.26083e-08	18.6308	leucine-rich repeat-containing protein 42-like isoform X1	GO:0003674	NA	NA
NC_035781.1_21013300_21013400	gene5392	NC_035781.1	21013301	21013400	LOC111120618	upstream	3742	3.29578e-19	8.74333e-18	18.5468	F-box only protein 4-like isoform X1	GO:0003674; GO:0009056	NA	NA
NC_035781.1_28208000_28208100	gene5798	NC_035781.1	28208001	28208100	LOC111118687	overlapping	0	4.33591e-09	3.46466e-08	17.2655	serine/threonine-protein kinase 19-like		NA	NA
NC_035781.1_30342100_30342200	gene5953	NC_035781.1	30342101	30342200	LOC111119347	overlapping	0	4.61401e-06	2.08881e-05	16.7858	LOW QUALITY PROTEIN: GPI ethanolamine phosphate transferase 2-like	GO:0003674; GO:0006464; GO:0006629; GO:0009058	NA	NA
NC_035781.1_30603500_30603600	gene5975	NC_035781.1	30603501	30603600	LOC111120233	overlapping	0	1.10223e-06	5.75607e-06	16.4253	LOW QUALITY PROTEIN: ATPase family AAA domain-containing protein 2-like	GO:0005739;GO:0006520;GO:0006629;GO:0009056;GO:0009058;GO:0016491;GO:0016829;GO:0016887;GO:0032991;GO:0034641;GO:0043167;GO:0051276	EC:3.6.1.3; EC:1.1.1.35; EC:3.6.1.15; EC:4.2.1.17	Adenosinetriphosphatase; 3-hydroxyacyl-CoA dehydrogenase; Nucleoside-triphosphate phosphatase; Enoyl-CoA hydratase
NC_035781.1_43083200_43083300	gene6786	NC_035781.1	43083201	43083300	LOC111122314	overlapping	0	4.29521e-06	1.96146e-05	15.8239	zinc phosphodiesterase ELAC protein 2-like		NA	NA
NC_035781.1_50910300_50910400	gene7372	NC_035781.1	50910301	50910400	LOC111120746	overlapping	0	4.02839e-07	2.23575e-06	-21.465	TATA-binding protein-associated factor 172-like	GO:0043167	NA	NA
NC_035781.1_54553500_54553600	gene7603	NC_035781.1	54553501	54553600	LOC111121875	overlapping	0	4.57222e-28	2.888e-26	-35.976	uncharacterized protein LOC111121875 isoform X1		NA	NA
NC_035781.1_57726200_57726300	gene7824	NC_035781.1	57726201	57726300	LOC111119132	overlapping	0	7.63512e-08	4.76372e-07	17.6629	uncharacterized protein LOC111119132	GO:0043167	NA	NA
NC_035782.1_28962900_28963000	gene9724	NC_035782.1	28962901	28963000	LOC111125534	overlapping	0	9.26242e-12	1.08726e-10	15.1272	LOW QUALITY PROTEIN: triple functional domain protein-like	GO:0006464; GO:0007165; GO:0016301; GO:0019899; GO:0043167	NA	NA
NC_035782.1_33839400_33839500	gene10033	NC_035782.1	33839401	33839500	LOC111122494	overlapping	0	3.19487e-08	2.18444e-07	-18.2645	uncharacterized protein LOC111122494		NA	NA
NC_035782.1_34231900_34232000	gene10035	NC_035782.1	34231901	34232000	LOC111123434	overlapping	0	1.90666e-08	1.3745e-07	16.2558	LOW QUALITY PROTEIN: dynein heavy chain 8, axonemal-like	GO:0005856;GO:0008150;GO:0032991;GO:0043167	EC:3.6.1.15	Nucleoside-triphosphate phosphatase
NC_035782.1_34448900_34449000	gene10035	NC_035782.1	34448901	34449000	LOC111123434	overlapping	0	2.68424e-08	1.87394e-07	22.5367	LOW QUALITY PROTEIN: dynein heavy chain 8, axonemal-like	GO:0005856;GO:0008150;GO:0032991;GO:0043167	EC:3.6.1.15	Nucleoside-triphosphate phosphatase
NC_035782.1_34716400_34716500	gene10048	NC_035782.1	34716401	34716500	LOC111122602	downstream	33105	8.64971e-12	1.02441e-10	19.1967	frizzled-5-like	GO:0003674; GO:0005575; GO:0007165	NA	NA
NC_035782.1_47223100_47223200	gene10824	NC_035782.1	47223101	47223200	LOC111127664	overlapping	0	1.5971e-33	2.11846e-31	-16.7627	torsin-1A-like	GO:0043167	NA	NA
NC_035782.1_53129300_53129400	gene11196	NC_035782.1	53129301	53129400	LOC111124304	overlapping	0	1.2588e-18	3.03588e-17	21.5548	uncharacterized protein LOC111124304		NA	NA
NC_035782.1_61132400_61132500	gene11725	NC_035782.1	61132401	61132500	LOC111123666	overlapping	0	3.5238e-24	1.50778e-22	16.0077	LOW QUALITY PROTEIN: nuclear pore complex protein Nup214-like	GO:0003674	NA	NA
NC_035783.1_16788200_16788300	gene13879	NC_035783.1	16788201	16788300	LOC111128279	overlapping	0	1.55819e-10	1.57775e-09	-17.9579	protein prenyltransferase alpha subunit repeat-containing protein 1-like isoform X1	GO:0006464; GO:0016765	NA	NA
NC_035783.1_19617600_19617700	gene14069	NC_035783.1	19617601	19617700	LOC111131642	overlapping	0	4.89683e-10	4.67293e-09	-15.4578	uncharacterized protein LOC111131642	GO:0005575	NA	NA
NC_035783.1_24776700_24776800	gene14393	NC_035783.1	24776701	24776800	LOC111130108	downstream	2968	4.6697e-27	2.58088e-25	22.4868	CLK4-associating serine/arginine rich protein-like		NA	NA
NC_035783.1_24802300_24802400	gene14397	NC_035783.1	24802301	24802400	LOC111130023	overlapping	0	3.52569e-12	4.37069e-11	20.0947	LOW QUALITY PROTEIN: nuclear export mediator factor NEMF-like		NA	NA
NC_035783.1_26213500_26213600	gene14485	NC_035783.1	26213501	26213600	LOC111130774	overlapping	0	2.0947e-05	8.36899e-05	-16.4374	ras GTPase-activating protein 1-like isoform X1	GO:0007165; GO:0030234	NA	NA
NC_035783.1_37214600_37214700	gene15310	NC_035783.1	37214601	37214700	LOC111129956	downstream	2109	2.10114e-07	1.21176e-06	17.0969	serine/threonine-protein phosphatase 4 regulatory subunit 3A-like		NA	NA
NC_035783.1_37214800_37214900	gene15310	NC_035783.1	37214801	37214900	LOC111129956	downstream	1909	3.94872e-09	3.23318e-08	15.7973	serine/threonine-protein phosphatase 4 regulatory subunit 3A-like		NA	NA
NC_035783.1_46014200_46014300	gene15843	NC_035783.1	46014201	46014300	LOC111127729	overlapping	0	2.69088e-20	8.49835e-19	17.4749	condensin complex subunit 1-like isoform X1	GO:0005634; GO:0007059; GO:0051276; GO:0140014	NA	NA
NC_035783.1_46014300_46014400	gene15843	NC_035783.1	46014301	46014400	LOC111127729	overlapping	0	2.96954e-09	2.50887e-08	18.0914	condensin complex subunit 1-like isoform X1	GO:0005634; GO:0007059; GO:0051276; GO:0140014	NA	NA
NC_035783.1_46014400_46014500	gene15843	NC_035783.1	46014401	46014500	LOC111127729	overlapping	0	4.42137e-18	9.94018e-17	15.4172	condensin complex subunit 1-like isoform X1	GO:0005634; GO:0007059; GO:0051276; GO:0140014	NA	NA
NC_035783.1_46112900_46113000	gene15843	NC_035783.1	46112901	46113000	LOC111127729	overlapping	0	0.00108113	0.0028174	-15.7291	condensin complex subunit 1-like isoform X1	GO:0005634; GO:0007059; GO:0051276; GO:0140014	NA	NA
NC_035783.1_46113800_46113900	gene15843	NC_035783.1	46113801	46113900	LOC111127729	overlapping	0	7.07488e-11	7.27475e-10	17.9782	condensin complex subunit 1-like isoform X1	GO:0005634; GO:0007059; GO:0051276; GO:0140014	NA	NA
NC_035783.1_46138800_46138900	gene15843	NC_035783.1	46138801	46138900	LOC111127729	overlapping	0	5.86394e-08	3.79424e-07	-21.5946	condensin complex subunit 1-like isoform X1	GO:0005634; GO:0007059; GO:0051276; GO:0140014	NA	NA
NC_035783.1_48418600_48418700	gene15943	NC_035783.1	48418601	48418700	LOC111130052	overlapping	0	5.42163e-12	6.59769e-11	16.3017	pleckstrin homology domain-containing family H member 1-like isoform X1	GO:0005856	NA	NA
NC_035783.1_49159600_49159700	gene15975	NC_035783.1	49159601	49159700	LOC111128396	overlapping	0	1.82871e-06	9.05105e-06	16.0826	transient receptor potential cation channel subfamily M member 1-like isoform X1	GO:0005622; GO:0022857; GO:0050877; GO:0065003	NA	NA
NC_035783.1_56622600_56622700	gene16442	NC_035783.1	56622601	56622700	LOC111130688	overlapping	0	3.17713e-06	1.49975e-05	-15.1123	proton-coupled folate transporter-like	GO:0005575; GO:0055085	NA	NA
NC_035784.1_13458700_13458800	gene17633	NC_035784.1	13458701	13458800	LOC111133160	overlapping	0	3.26931e-15	5.42069e-14	20.36	LOW QUALITY PROTEIN: kinesin-like protein KIF20B		NA	NA
NC_035784.1_16257600_16257700	gene17788	NC_035784.1	16257601	16257700	LOC111136960	overlapping	0	3.51212e-05	0.000129767	15.7003	atrial natriuretic peptide receptor 1-like isoform X3	GO:0006464; GO:0007165; GO:0009058; GO:0016301; GO:0016829; GO:0034641; GO:0043167; GO:0044281	NA	NA
NC_035784.1_17322800_17322900	gene17856	NC_035784.1	17322801	17322900	LOC111136551	overlapping	0	8.31565e-05	0.000280668	15.0667	LOW QUALITY PROTEIN: ATP-dependent DNA helicase Q4-like	GO:0043167	NA	NA
NC_035784.1_21294600_21294700	gene18097	NC_035784.1	21294601	21294700	LOC111137731	overlapping	0	5.86266e-11	6.12322e-10	15.1393	uncharacterized protein YMR196W-like	GO:0005975;GO:0016798	EC:3.2.1.106	Mannosyl-oligosaccharide glucosidase
NC_035784.1_27837500_27837600	gene18550	NC_035784.1	27837501	27837600	LOC111133124	overlapping	0	4.59942e-07	2.51617e-06	16.9255	uncharacterized protein LOC111133124		NA	NA
NC_035784.1_33972600_33972700	gene18986	NC_035784.1	33972601	33972700	LOC111134655	overlapping	0	2.22882e-32	2.68764e-30	19.7248	merlin-like isoform X1	GO:0005856; GO:0008092; GO:0008283	NA	NA
NC_035784.1_3492700_3492800	gene16931	NC_035784.1	3492701	3492800	LOC111132916	overlapping	0	7.47551e-08	4.69945e-07	18.8529	pleckstrin homology domain-containing family B member 2-like	GO:0005575	NA	NA
NC_035784.1_38858800_38858900	gene19389	NC_035784.1	38858801	38858900	LOC111136353	overlapping	0	6.0529e-10	5.73488e-09	-27.3556	ketohexokinase-like	GO:0005975;GO:0016301;GO:0044281	EC:2.7.1.3	Ketohexokinase
NC_035784.1_41058600_41058700	gene19561	NC_035784.1	41058601	41058700	LOC111137141	overlapping	0	3.80042e-19	9.88441e-18	17.7406	homeobox protein cut-like 1 isoform X1	GO:0003677; GO:0009058; GO:0034641	NA	NA
NC_035784.1_43693200_43693300	gene19775	NC_035784.1	43693201	43693300	LOC111134462	upstream	1000	4.36992e-12	5.36709e-11	23.4076	ankyrin repeat domain-containing protein 12-like isoform X1	GO:0003674	NA	NA
NC_035784.1_44605200_44605300	gene19820	NC_035784.1	44605201	44605300	LOC111132411	upstream	1222	3.85345e-22	1.41983e-20	21.4061	dual specificity protein phosphatase 22-like	GO:0006464;GO:0016791	EC:3.1.3.16	Protein-serine/threonine phosphatase
NC_035784.1_44605300_44605400	gene19820	NC_035784.1	44605301	44605400	LOC111132411	upstream	1122	3.871e-15	6.26178e-14	25.7207	dual specificity protein phosphatase 22-like	GO:0006464;GO:0016791	EC:3.1.3.16	Protein-serine/threonine phosphatase
NC_035784.1_45669400_45669500	gene19872	NC_035784.1	45669401	45669500	LOC111134230	downstream	12560	1.10768e-05	4.67923e-05	15.6078	uncharacterized protein LOC111134230 isoform X1	GO:0007165	NA	NA
NC_035784.1_45908700_45908800	gene19883	NC_035784.1	45908701	45908800	LOC111134862	overlapping	0	1.29776e-06	6.72426e-06	-16.1318	3-keto-steroid reductase-like isoform X1		NA	NA
NC_035784.1_51984400_51984500	gene20241	NC_035784.1	51984401	51984500	LOC111132924	overlapping	0	9.42803e-17	1.92396e-15	16.0122	muscle M-line assembly protein unc-89-like isoform X1	GO:0003674	NA	NA
NC_035784.1_59396300_59396400	gene20717	NC_035784.1	59396301	59396400	LOC111132502	upstream	250	3.19819e-50	1.06055e-47	38.5253	uncharacterized protein LOC111132502	GO:0043167	NA	NA
NC_035784.1_66452500_66452600	gene21172	NC_035784.1	66452501	66452600	LOC111134499	overlapping	0	2.80393e-19	7.59032e-18	15.6739	tyrosine-protein kinase RYK-like isoform X1	GO:0006464; GO:0016301; GO:0043167	NA	NA
NC_035784.1_66632300_66632400	gene21190	NC_035784.1	66632301	66632400	LOC111132538	upstream	996	1.36937e-07	8.14528e-07	21.443	uncharacterized protein LOC111132538		NA	NA
NC_035784.1_68876500_68876600	gene21329	NC_035784.1	68876501	68876600	LOC111132865	overlapping	0	2.7698e-10	2.74179e-09	18.1858	fibronectin type-III domain-containing protein 3A-like isoform X1	GO:0003674	NA	NA
NC_035784.1_68876600_68876700	gene21329	NC_035784.1	68876601	68876700	LOC111132865	overlapping	0	7.32103e-09	5.581e-08	21.4246	fibronectin type-III domain-containing protein 3A-like isoform X1	GO:0003674	NA	NA
NC_035784.1_70730000_70730100	gene21435	NC_035784.1	70730001	70730100	LOC111135491	overlapping	0	0.00049584	0.00143604	17.2549	very long-chain specific acyl-CoA dehydrogenase, mitochondrial-like	GO:0016491;GO:0043167	EC:1.3.99.3	Acting on the CH-CH group of donors
NC_035784.1_7603800_7603900	gene17213	NC_035784.1	7603801	7603900	LOC111133642	downstream	332	6.81592e-12	8.21903e-11	-17.7456	transcription and mRNA export factor ENY2	GO:0003674; GO:0005635; GO:0005654; GO:0006913; GO:0009058; GO:0032991; GO:0034641	NA	NA
NC_035784.1_85689600_85689700	gene22294	NC_035784.1	85689601	85689700	LOC111134583	overlapping	0	1.05408e-13	1.55353e-12	18.8863	uncharacterized protein LOC111134583 isoform X1	GO:0006464; GO:0016301; GO:0043167	NA	NA
NC_035784.1_85963200_85963300	gene22301	NC_035784.1	85963201	85963300	LOC111136260	overlapping	0	1.74676e-12	2.31698e-11	29.3785	protein PTCD3 homolog, mitochondrial-like isoform X1	GO:0005739; GO:0006412; GO:0019843	NA	NA
NC_035784.1_86838400_86838500	gene22325	NC_035784.1	86838401	86838500	LOC111132949	overlapping	0	3.16414e-11	3.38472e-10	-27.7078	transforming acidic coiled-coil-containing protein 3-like	GO:0000278; GO:0007010	NA	NA
NC_035784.1_90842700_90842800	gene22551	NC_035784.1	90842701	90842800	LOC111137471	overlapping	0	1.71816e-23	6.70307e-22	-19.6732	uncharacterized protein LOC111137471		NA	NA
NC_035784.1_9113100_9113200	gene17318	NC_035784.1	9113101	9113200	LOC111137800	overlapping	0	3.45206e-09	2.86185e-08	-18.8582	solute carrier family 15 member 4-like	GO:0005575; GO:0022857	NA	NA
NC_035785.1_32043200_32043300	gene24526	NC_035785.1	32043201	32043300	LOC111101588	overlapping	0	3.42421e-09	2.85662e-08	26.0516	uncharacterized protein LOC111101588 isoform X1	GO:0005635; GO:0006913; GO:0032991; GO:0043167	NA	NA
NC_035785.1_32043300_32043400	gene24526	NC_035785.1	32043301	32043400	LOC111101588	overlapping	0	1.52572e-11	1.72973e-10	31.7085	uncharacterized protein LOC111101588 isoform X1	GO:0005635; GO:0006913; GO:0032991; GO:0043167	NA	NA
NC_035785.1_32043500_32043600	gene24526	NC_035785.1	32043501	32043600	LOC111101588	overlapping	0	5.69978e-05	0.000201076	15.051	uncharacterized protein LOC111101588 isoform X1	GO:0005635; GO:0006913; GO:0032991; GO:0043167	NA	NA
NC_035785.1_32446200_32446300	gene24548	NC_035785.1	32446201	32446300	LOC111100714	overlapping	0	2.98045e-05	0.000112954	-18.1388	E3 ubiquitin-protein ligase RNF13-like		NA	NA
NC_035785.1_44778800_44778900	gene25253	NC_035785.1	44778801	44778900	LOC111099929	overlapping	0	4.80464e-26	2.2761e-24	18.8881	uncharacterized protein LOC111099929 isoform X1		NA	NA
NC_035785.1_9308900_9309000	gene23399	NC_035785.1	9308901	9309000	LOC111101901	overlapping	0	9.27627e-17	1.92257e-15	-15.9917	centromere-associated protein E-like		NA	NA
NC_035786.1_17255300_17255400	gene26351	NC_035786.1	17255301	17255400	LOC111102538	downstream	2609	6.35232e-05	0.00022	16.9551	uncharacterize lncRNA	NA	NA	NA
NC_035786.1_17926400_17926500	gene26379	NC_035786.1	17926401	17926500	LOC111103875	overlapping	0	3.79716e-31	3.8744e-29	21.1256	uncharacterized protein LOC111103875	GO:0008233	NA	NA
NC_035786.1_266700_266800	gene25564	NC_035786.1	266701	266800	LOC111103604	downstream	9989	9.63201e-07	5.11053e-06	18.7205	uncharacterized protein LOC111103604		NA	NA
NC_035786.1_4412100_4412200	gene25720	NC_035786.1	4412101	4412200	LOC111102397	downstream	8128	1.93436e-34	3.20728e-32	28.6006	uncharacterized protein LOC111102397 isoform X1		NA	NA
NC_035786.1_50263600_50263700	gene28173	NC_035786.1	50263601	50263700	LOC111104579	upstream	16711	4.06612e-09	3.28871e-08	18.2105	C5a anaphylatoxin chemotactic receptor 1-like	GO:0003674; GO:0005575; GO:0007165	NA	NA
NC_035787.1_12555500_12555600	gene29286	NC_035787.1	12555501	12555600	LOC111110315	overlapping	0	4.74785e-15	7.58766e-14	-26.5441	ATP-binding cassette sub-family A member 3-like	GO:0005575;GO:0016887;GO:0022857;GO:0043167	EC:3.6.1.3; EC:3.6.1.15	Adenosinetriphosphatase; Nucleoside-triphosphate phosphatase
NC_035787.1_3718600_3718700	gene28776	NC_035787.1	3718601	3718700	LOC111106406	downstream	4373	4.58799e-09	3.62245e-08	-15.1716	uncharacterized protein LOC111106406	GO:0006520; GO:0043167	NA	NA
NC_035787.1_42664200_42664300	gene31054	NC_035787.1	42664201	42664300	LOC111109060	overlapping	0	3.95794e-20	1.19318e-18	-21.1306	uncharacterized protein LOC111109060	GO:0003674	NA	NA
NC_035787.1_53371000_53371100	gene31738	NC_035787.1	53371001	53371100	LOC111107913	overlapping	0	5.8377e-20	1.64753e-18	16.946	filamin-A-like isoform X11	GO:0003674	NA	NA
NC_035787.1_5385500_5385600	gene28847	NC_035787.1	5385501	5385600	LOC111107517	upstream	23722	1.43532e-06	7.35085e-06	-16.4745	uncharacterized protein LOC111107517		NA	NA
NC_035787.1_56532300_56532400	gene31941	NC_035787.1	56532301	56532400	LOC111105879	downstream	1468	4.32492e-08	2.86838e-07	-18.7936	methylglutaconyl-CoA hydratase, mitochondrial-like isoform X1	GO:0003674	NA	NA
NC_035787.1_71759100_71759200	gene32809	NC_035787.1	71759101	71759200	LOC111107860	overlapping	0	5.15821e-06	2.31935e-05	18.3721	uncharacterized protein LOC111107860		NA	NA
NC_035787.1_74698600_74698700	gene32942	NC_035787.1	74698601	74698700	LOC111107101	downstream	4796	0.000626144	0.00177847	16.1056	uncharacterized protein LOC111107101		NA	NA
NC_035788.1_103009900_103010000	gene37904	NC_035788.1	103009901	103010000	LOC111113217	overlapping	0	3.06628e-08	2.10738e-07	17.5808	importin subunit beta-1-like isoform X1	GO:0006913; GO:0019899	NA	NA
NC_035788.1_41535300_41535400	gene35014	NC_035788.1	41535301	41535400	LOC111113838	overlapping	0	2.09696e-16	4.21439e-15	22.2759	uncharacterized protein LOC111113838		NA	NA
NC_035788.1_47609500_47609600	gene35247	NC_035788.1	47609501	47609600	LOC111115486	overlapping	0	3.27432e-29	2.7145e-27	-21.1648	uncharacterized protein LOC111115486	GO:0003677; GO:0006259	NA	NA
NC_035788.1_51313200_51313300	gene35386	NC_035788.1	51313201	51313300	LOC111114629	overlapping	0	5.31958e-27	2.82245e-25	-37.9859	junction-mediating and -regulatory protein-like		NA	NA
NC_035788.1_55326200_55326300	gene35553	NC_035788.1	55326201	55326300	LOC111113092	upstream	2328	1.64745e-18	3.83378e-17	32.4779	coiled-coil domain-containing protein 89-like isoform X1		NA	NA
NC_035788.1_55326300_55326400	gene35554	NC_035788.1	55326301	55326400	LOC111112653	downstream	2239	1.37713e-11	1.57473e-10	21.521	uncharacterized protein LOC111112653 isoform X1	GO:0003677;GO:0006259;GO:0008233	EC:3.4.22	Acting on peptide bonds (peptidases)
NC_035788.1_71695300_71695400	gene36387	NC_035788.1	71695301	71695400	LOC111114596	overlapping	0	1.4752e-28	9.78388e-27	18.9964	pyridoxine-5\'-phosphate oxidase-like isoform X1	GO:0009058;GO:0016491;GO:0034641;GO:0043167;GO:0044281;GO:0051186	EC:1.4.3.5	Pyridoxal 5'-phosphate synthase
NC_035788.1_77512100_77512200	gene36650	NC_035788.1	77512101	77512200	LOC111111124	upstream	1624	1.56284e-21	5.45531e-20	20.3388	beta-1,3-galactosyltransferase 1-like isoform X1	GO:0005575; GO:0006464; GO:0009058; GO:0016757	NA	NA
NC_035788.1_77512200_77512300	gene36650	NC_035788.1	77512201	77512300	LOC111111124	upstream	1724	4.33605e-24	1.79735e-22	15.6373	beta-1,3-galactosyltransferase 1-like isoform X1	GO:0005575; GO:0006464; GO:0009058; GO:0016757	NA	NA
NC_035788.1_84112200_84112300	gene36974	NC_035788.1	84112201	84112300	LOC111112348	overlapping	0	8.54056e-08	5.22055e-07	-15.6422	Werner syndrome ATP-dependent helicase homolog isoform X2	GO:0004386;GO:0005694;GO:0006259;GO:0006950;GO:0009058;GO:0016887;GO:0043167	EC:3.6.1.3; EC:3.6.1.15	Adenosinetriphosphatase; Nucleoside-triphosphate phosphatase
NC_035789.1_17710900_17711000	gene38827	NC_035789.1	17710901	17711000	LOC111116404	upstream	1109	2.03981e-26	1.04065e-24	-21.7985	uncharacterized protein LOC111116404		NA	NA
NC_035789.1_17711000_17711100	gene38827	NC_035789.1	17711001	17711100	LOC111116404	upstream	1209	2.18246e-09	1.90455e-08	-16.896	uncharacterized protein LOC111116404		NA	NA

## Sheet: LC_LF
Position	LCLF.ID	LCLF.Chromosome	LCLF.Start	LCLF.End	LCLF.protein_id	LCLF.Orientation	LCLF.Distance	LCLF.score.qvalue	LCLF.score.pvalue	LCLF.score.meth.diff	LCLF.gene.product	LCLF.GO.SLIM	LCLF.Enzyme.Code	LCLF.Enzyme.Name
NC_035780.1_10256000_10256100	gene611	NC_035780.1	10256001	10256100	LOC111125536	upstream	993	7.24683e-12	1.42898e-10	-28.4613	uncharacterized protein LOC111125536	GO:0005575;GO:0006464;GO:0006520;GO:0007165;GO:0016301;GO:0043167	EC:2.7.11	Transferring phosphorus-containing groups
NC_035780.1_17134400_17134500	gene1040	NC_035780.1	17134401	17134500	LOC111136085	overlapping	0	9.55556e-27	8.32202e-25	26.642	CCR4-NOT transcription complex subunit 4-like isoform X1	GO:0005622; GO:0006464; GO:0032991; GO:0043167	NA	NA
NC_035780.1_24246700_24246800	gene1465	NC_035780.1	24246701	24246800	LOC111130325	overlapping	0	4.6602e-07	3.14196e-06	24.2512	protein argonaute-2-like isoform X1	GO:0003674	NA	NA
NC_035780.1_40731400_40731500	gene2465	NC_035780.1	40731401	40731500	LOC111127745	overlapping	0	1.66177e-08	1.50412e-07	-21.1299	LOW QUALITY PROTEIN: GLIPR1-like protein 1		NA	NA
NC_035780.1_41102100_41102200	gene2475	NC_035780.1	41102101	41102200	LOC111108729	overlapping	0	6.15576e-09	6.24595e-08	18.3919	serine/arginine-rich splicing factor 7-like	GO:0043167	NA	NA
NC_035780.1_41480400_41480500	gene2481	NC_035780.1	41480401	41480500	LOC111108664	overlapping	0	1.01409e-07	7.85049e-07	20.08	transcription factor TFIIIB component B\'\' homolog	GO:0003677; GO:0005634; GO:0009058; GO:0032991; GO:0034641	NA	NA
NC_035780.1_46993100_46993200	gene2781	NC_035780.1	46993101	46993200	LOC111135186	downstream	29907	1.39256e-05	5.9891e-05	18.802	beta-1,3-galactosyltransferase brn-like	GO:0005575; GO:0006464; GO:0009058; GO:0016757	NA	NA
NC_035780.1_4922900_4923000	gene290	NC_035780.1	4922901	4923000	LOC111121511	overlapping	0	1.67123e-08	1.50412e-07	19.1857	uncharacterized protein LOC111121511 isoform X1		NA	NA
NC_035780.1_56803900_56804000	gene3398	NC_035780.1	56803901	56804000	LOC111124012	downstream	2280	1.60722e-33	2.09962e-31	-17.9099	uncharacterize lncRNA	NA	NA	NA
NC_035780.1_60297300_60297400	gene3615	NC_035780.1	60297301	60297400	LOC111121184	overlapping	0	2.46501e-08	2.12905e-07	-18.3991	ensconsin-like isoform X11	GO:0005737; GO:0005856; GO:0032991	NA	NA
NC_035781.1_20975400_20975500	gene5391	NC_035781.1	20975401	20975500	LOC111119151	overlapping	0	1.35556e-11	2.44256e-10	20.0755	general transcription factor IIF subunit 1-like isoform X1	GO:0003677; GO:0005634; GO:0009058; GO:0034641	NA	NA
NC_035781.1_2884900_2885000	gene4168	NC_035781.1	2884901	2885000	LOC111121357	overlapping	0	2.1489e-13	4.77829e-12	-21.6506	maternal embryonic leucine zipper kinase-like isoform X1	GO:0006464;GO:0006520;GO:0016301;GO:0043167	EC:2.7.11	Transferring phosphorus-containing groups
NC_035781.1_50910300_50910400	gene7372	NC_035781.1	50910301	50910400	LOC111120746	overlapping	0	8.45329e-09	8.03132e-08	-26.6677	TATA-binding protein-associated factor 172-like	GO:0043167	NA	NA
NC_035781.1_54553500_54553600	gene7603	NC_035781.1	54553501	54553600	LOC111121875	overlapping	0	6.13438e-25	4.93152e-23	-36.7637	uncharacterized protein LOC111121875 isoform X1		NA	NA
NC_035781.1_56701700_56701800	gene7758	NC_035781.1	56701701	56701800	LOC111118743	overlapping	0	0.000233677	0.000769334	17.9263	uncharacterized protein LOC111118743		NA	NA
NC_035782.1_12332500_12332600	gene8716	NC_035782.1	12332501	12332600	LOC111123772	upstream	109	2.83781e-09	3.08934e-08	18.2756	LOW QUALITY PROTEIN: fibroblast growth factor receptor 4-like	GO:0006464; GO:0016301; GO:0043167	NA	NA
NC_035782.1_29929800_29929900	gene9796	NC_035782.1	29929801	29929900	LOC111123661	upstream	5333	1.2197e-13	2.83265e-12	-22.4109	cytosolic phospholipase A2-like isoform X1	GO:0003674; GO:0006629; GO:0009056	NA	NA
NC_035782.1_33839400_33839500	gene10033	NC_035782.1	33839401	33839500	LOC111122494	overlapping	0	4.30107e-05	0.000168252	-16.5678	uncharacterized protein LOC111122494		NA	NA
NC_035782.1_51557700_51557800	gene11093	NC_035782.1	51557701	51557800	LOC111126391	overlapping	0	1.77614e-09	1.95393e-08	-19.2515	prostaglandin E synthase 2-like	GO:0006629;GO:0016491;GO:0016853;GO:0042592;GO:0044281	EC:5.3.99.3	Prostaglandin-E synthase
NC_035782.1_61486800_61486900	gene11754	NC_035782.1	61486801	61486900	LOC111125291	upstream	2945	4.7617e-06	2.36944e-05	16.873	kinetochore-associated protein MTW1-like	GO:0000278; GO:0005634; GO:0005694	NA	NA
NC_035782.1_75945700_75945800	gene12762	NC_035782.1	75945701	75945800	LOC111126583	overlapping	0	1.52315e-11	2.65254e-10	21.1566	B-cell receptor CD22-like isoform X1		NA	NA
NC_035783.1_12676700_12676800	gene13608	NC_035783.1	12676701	12676800	LOC111131030	overlapping	0	1.66273e-09	1.84862e-08	15.4808	regulator of microtubule dynamics protein 2-like	GO:0003674	NA	NA
NC_035783.1_19617600_19617700	gene14069	NC_035783.1	19617601	19617700	LOC111131642	overlapping	0	2.99623e-47	7.82834e-45	-32.5217	uncharacterized protein LOC111131642	GO:0005575	NA	NA
NC_035783.1_19617700_19617800	gene14069	NC_035783.1	19617701	19617800	LOC111131642	overlapping	0	1.10915e-19	4.82986e-18	-16.919	uncharacterized protein LOC111131642	GO:0005575	NA	NA
NC_035783.1_24802300_24802400	gene14397	NC_035783.1	24802301	24802400	LOC111130023	overlapping	0	5.80867e-11	8.92733e-10	21.9676	LOW QUALITY PROTEIN: nuclear export mediator factor NEMF-like		NA	NA
NC_035783.1_37214600_37214700	gene15310	NC_035783.1	37214601	37214700	LOC111129956	downstream	2109	0.000254169	0.000822382	16.3622	serine/threonine-protein phosphatase 4 regulatory subunit 3A-like		NA	NA
NC_035783.1_47430100_47430200	gene15902	NC_035783.1	47430101	47430200	LOC111130718	overlapping	0	8.23715e-11	1.21248e-09	-27.7119	LOW QUALITY PROTEIN: DNA polymerase subunit gamma-1-like	GO:0003677;GO:0005739;GO:0009058;GO:0016779;GO:0032991	EC:2.7.7.7	DNA-directed DNA polymerase
NC_035783.1_48484200_48484300	gene15945	NC_035783.1	48484201	48484300	LOC111130053	overlapping	0	6.44508e-07	4.10713e-06	-15.4142	methyltransferase-like protein 25 isoform X1		NA	NA
NC_035783.1_56622600_56622700	gene16442	NC_035783.1	56622601	56622700	LOC111130688	overlapping	0	5.52668e-06	2.72447e-05	-18.8072	proton-coupled folate transporter-like	GO:0005575; GO:0055085	NA	NA
NC_035784.1_16257600_16257700	gene17788	NC_035784.1	16257601	16257700	LOC111136960	overlapping	0	0.000539696	0.00161614	15.0858	atrial natriuretic peptide receptor 1-like isoform X3	GO:0006464; GO:0007165; GO:0009058; GO:0016301; GO:0016829; GO:0034641; GO:0043167; GO:0044281	NA	NA
NC_035784.1_32632000_32632100	gene18889	NC_035784.1	32632001	32632100	LOC111135792	upstream	16	8.24317e-22	4.78603e-20	18.4586	protein broad-minded-like isoform X1		NA	NA
NC_035784.1_38859100_38859200	gene19389	NC_035784.1	38859101	38859200	LOC111136353	overlapping	0	5.67774e-05	0.000214215	15.1798	ketohexokinase-like	GO:0005975;GO:0016301;GO:0044281	EC:2.7.1.3	Ketohexokinase
NC_035784.1_41058600_41058700	gene19561	NC_035784.1	41058601	41058700	LOC111137141	overlapping	0	2.89385e-20	1.31582e-18	22.8884	homeobox protein cut-like 1 isoform X1	GO:0003677; GO:0009058; GO:0034641	NA	NA
NC_035784.1_44605100_44605200	gene19820	NC_035784.1	44605101	44605200	LOC111132411	upstream	1322	8.3133e-12	1.60892e-10	21.9044	dual specificity protein phosphatase 22-like	GO:0006464;GO:0016791	EC:3.1.3.16	Protein-serine/threonine phosphatase
NC_035784.1_45669400_45669500	gene19872	NC_035784.1	45669401	45669500	LOC111134230	downstream	12560	0.000236174	0.000773742	15.8737	uncharacterized protein LOC111134230 isoform X1	GO:0007165	NA	NA
NC_035784.1_68876500_68876600	gene21329	NC_035784.1	68876501	68876600	LOC111132865	overlapping	0	5.56865e-09	5.70563e-08	18.9075	fibronectin type-III domain-containing protein 3A-like isoform X1	GO:0003674	NA	NA
NC_035784.1_68876600_68876700	gene21329	NC_035784.1	68876601	68876700	LOC111132865	overlapping	0	1.12801e-09	1.29547e-08	25.2305	fibronectin type-III domain-containing protein 3A-like isoform X1	GO:0003674	NA	NA
NC_035784.1_79440100_79440200	gene21926	NC_035784.1	79440101	79440200	LOC111136142	overlapping	0	7.42016e-07	4.63495e-06	-19.555	LOW QUALITY PROTEIN: fragile X mental retardation syndrome-related protein 1-like	GO:0003729; GO:0006412	NA	NA
NC_035784.1_86754900_86755000	gene22322	NC_035784.1	86754901	86755000	LOC111137975	upstream	1433	8.23073e-07	5.00108e-06	-18.4635	heme-binding protein 2-like		NA	NA
NC_035784.1_86838400_86838500	gene22325	NC_035784.1	86838401	86838500	LOC111132949	overlapping	0	6.23961e-06	2.99126e-05	-22.055	transforming acidic coiled-coil-containing protein 3-like	GO:0000278; GO:0007010	NA	NA
NC_035784.1_9081400_9081500	gene17316	NC_035784.1	9081401	9081500	LOC111134599	overlapping	0	0.00129159	0.00348792	15.6174	ARF GTPase-activating protein GIT2-like isoform X1	GO:0030234	NA	NA
NC_035784.1_9113100_9113200	gene17318	NC_035784.1	9113101	9113200	LOC111137800	overlapping	0	2.16056e-06	1.14618e-05	-17.6616	solute carrier family 15 member 4-like	GO:0005575; GO:0022857	NA	NA
NC_035785.1_31960000_31960100	gene24523	NC_035785.1	31960001	31960100	LOC111099763	upstream	1278	1.53798e-07	1.13995e-06	-20.0712	uncharacterize lncRNA	NA	NA	NA
NC_035785.1_37511900_37512000	gene24880	NC_035785.1	37511901	37512000	LOC111102238	overlapping	0	0.000116787	0.000405492	-16.0381	probable signal peptidase complex subunit 2 isoform X1	GO:0005737; GO:0005783; GO:0008233; GO:0032991; GO:0034641; GO:0051604	NA	NA
NC_035785.1_9308900_9309000	gene23399	NC_035785.1	9308901	9309000	LOC111101901	overlapping	0	1.53217e-35	2.59417e-33	25.8521	centromere-associated protein E-like		NA	NA
NC_035786.1_17926400_17926500	gene26379	NC_035786.1	17926401	17926500	LOC111103875	overlapping	0	5.15494e-14	1.2244e-12	18.6034	uncharacterized protein LOC111103875	GO:0008233	NA	NA
NC_035786.1_33805400_33805500	gene27261	NC_035786.1	33805401	33805500	LOC111105029	overlapping	0	1.91727e-07	1.39147e-06	-22.8891	LOW QUALITY PROTEIN: E3 ubiquitin-protein ligase SHPRH-like	GO:0043167	NA	NA
NC_035786.1_43214300_43214400	gene27786	NC_035786.1	43214301	43214400	LOC111104330	overlapping	0	3.50038e-10	4.48645e-09	16.8862	histone-binding protein RBBP4 isoform X1	GO:0003674	NA	NA
NC_035786.1_4412100_4412200	gene25720	NC_035786.1	4412101	4412200	LOC111102397	downstream	8128	5.45518e-16	1.6289e-14	20.201	uncharacterized protein LOC111102397 isoform X1		NA	NA
NC_035787.1_2085900_2086000	gene28695	NC_035787.1	2085901	2086000	LOC111108031	downstream	9059	1.4284e-11	2.53018e-10	17.5676	uncharacterized protein LOC111108031		NA	NA
NC_035788.1_17353900_17354000	gene33850	NC_035788.1	17353901	17354000	LOC111113562	overlapping	0	4.6988e-11	7.55488e-10	24.3653	cell wall protein DAN4-like	GO:0043167	NA	NA
NC_035788.1_17590800_17590900	gene33858	NC_035788.1	17590801	17590900	LOC111111118	overlapping	0	4.52885e-05	0.000175852	-17.9607	uncharacterized protein LOC111111118 isoform X1		NA	NA
NC_035788.1_18696700_18696800	gene33917	NC_035788.1	18696701	18696800	LOC111115768	overlapping	0	9.17069e-07	5.44557e-06	16.1497	uncharacterize lncRNA	NA	NA	NA
NC_035788.1_47609500_47609600	gene35247	NC_035788.1	47609501	47609600	LOC111115486	overlapping	0	1.47086e-30	1.70798e-28	-24.8742	uncharacterized protein LOC111115486	GO:0003677; GO:0006259	NA	NA
NC_035788.1_51313200_51313300	gene35386	NC_035788.1	51313201	51313300	LOC111114629	overlapping	0	1.11065e-22	7.73818e-21	-34.1057	junction-mediating and -regulatory protein-like		NA	NA
NC_035788.1_58462300_58462400	gene35730	NC_035788.1	58462301	58462400	LOC111114803	overlapping	0	4.25753e-08	3.53136e-07	17.3315	uncharacterized protein LOC111114803 isoform X1		NA	NA
NC_035788.1_78558100_78558200	gene36704	NC_035788.1	78558101	78558200	LOC111114713	overlapping	0	2.09685e-08	1.85712e-07	24.7458	probable inactive serine/threonine-protein kinase bub1	GO:0003677; GO:0006259; GO:0006464; GO:0006950	NA	NA
NC_035788.1_97459800_97459900	gene37630	NC_035788.1	97459801	97459900	LOC111113248	overlapping	0	1.01739e-09	1.18141e-08	18.4077	mRNA-decapping enzyme 1B-like	GO:0030234; GO:0034655	NA	NA
NC_035789.1_17710900_17711000	gene38827	NC_035789.1	17710901	17711000	LOC111116404	upstream	1109	1.26385e-15	3.56984e-14	-17.7193	uncharacterized protein LOC111116404		NA	NA
NC_035789.1_2420200_2420300	gene38077	NC_035789.1	2420201	2420300	LOC111117162	upstream	3529	5.72212e-05	0.000215113	-16.7106	perlucin-like protein		NA	NA
